# Supplementary material for: Methylobacter arcticus sp. nov. isolated from a coal mine biofilm in the high Arctic Svalbard
Source: Int J Syst Evol Microbiol. 2025 Nov 28;75(11):006984. doi: 10.1099/ijsem.0.006984 (PMC12662621; doi:10.1099/ijsem.0.006984)
Supplement: Uncited Supplementary Material 2. [file ijsem-75-06984-s002.xlsx]

## Sheet: TableS1
	Metabolic pathway	Gene name	Locus tag	RefSeq	KEGG ID	KEGG Enzyme name	RefSeq Enzyme name	Protein sequence
	CH4 oxidation	pmoC	ABXJ76_01875	WP_017841992.1	K10946	particular methane/ammonia monooxygenase subunit C [EC:1.14.18.3/1.14.99.39]	bacterial ammonia monooxygenase, subunit AmoC	MAATTESVRADAAEAPLLNKRNMFLGATLYVVFYGWVRWYEGVY GWSAGLDSFAPEFETYWMNFLYIEFVLEVITAGLLWGYLWKSRDRKVMSITPREELRR HMTHWTWLVMYGIAIYYGASYFTEQDGTWHQTIVRDTDFTPSHIIEFYLSYPIYIITG GACFLYAKTRLPTYQQGLHLQYMVAILGPFMILPNVGLNEWGHTFWFMEELFVAPLHY GFVFFGWAALGVMGVVNTEVAAIAKLLKKDLA
		pmoA	ABXJ76_01880	WP_006891797.1	K10944	particular methane/ammonia monooxygenase beta subunit [EC:1.14.18.3/1.14.99.39]	bacterial ammonia monooxygenase, subunit AmoA	MSASQSAVRSRAEAVKVSRTFDWLILFTLFFVVLGGYHIHYMLT GGDWDFWTDWKDRRLWVTVAPIVSITFPAAVQAVMWWRYRLPFGAVMCILGLLLGEWV NRYLNFWGWTYFPVNFCFPSNLMPGAIVLDVVLMLSGSMTVTAVLGGMAWGLLFYPGN WPIIAPLHVPVEYNGMMMTLADLQGYHYVRTGTPEYIRMVEKGTLRTFGKDVAPVSAF FSAFVSILIYFLWHFFGKWFGGTSFTQSA
		pmoB	ABXJ76_01885	WP_010961049.1	K10945	particular methane/ammonia monooxygenase alpha subunit B [EC:1.14.18.3/1.14.99.39]	bacterial ammonia monooxygenase, subunit AmoB	MKLIKDKVAKLSFVALLVTVTAAMFYTPTASAHGEKSQAAFMRM RTIHWFDLNWSKDTVPVNDTMTISGKFHVFAGWPETVDKPEVSFLNIGIPGPVFIRQG SWIGGQLVPRSVSLELGETYEFKVLLKARRPGDWHIHTMMNVQGGGPIIGPGKWVTVT GSMGSFVNPVTTLLGDTIDLETYNLGNVYFWHAFWYALGLAWLAYWVRKPVFVPRFLA IEAGKADSLISATDRKVAMGFAVATIGIIAFGMSSTNAAYPVTTPLQAGLIRGMKTLE MPARTVNVKVEDATYRVPGRAMQMTLTITNNGDSAVRLGEFNTAGVRFLDPAVHEDET GYPDDLLAEEGLTVSDNSPIAPGTTRTVQVTASDAAWEVYRLADLIYDPDSRFAGLLF …
	Methanol oxidation	xoxF	ABXJ76_04115	WP_006889629.1	K23995	lanthanide-dependent methanol dehydrogenase [EC:1.1.2.10]	methanol/ethanol family PQQ-dependent dehydrogenase	MKKPLKSWLLASSVAALLAAPAVSTANSDVEKLTQNPANWATWG GDYAGTRYSKLSEINTTNVKNLQPAWSFSTGVLRGHEGGPLVVDDILYIHTPFPNTVY AIDQKTQSVIWEFTPVQDADVTIPVMCCDTVNRGLAYGDGKIFLQQADTVLTALDAKT GKRIWSVQNGDPKLGMTNTAAPLVVNDKVLTGISGGEFGVRGFLAAYDINTGELAWKG YSMGPDKDTLIDAKKTTTWKDGKVTPVGPDSSLSTWEGDQWKIGGGTTWGWTSYDPKS NLIYYGSGNPSTWNPTQRPGDNKWSMSLWARDADTGAVKWVYQMTPHDEWDFDGINET VLVDQEVKGKMHKTIVHFDRNGFGYTLDRETGELLVAEKFDKSVNWATHVDMKTGRPQ …
		mxaD	ABXJ76_09500	WP_006893585.1	K16260	methanol dehydrogenase [EC:1.1.2.7]	SRPBCC family protein	MKKIALFVSVLLFFFTSVASAHGPVRQKTAEKITINAPAAKVWA LIKDFGDMSWHPDIVNTSIQGGNTQGATRVLTLKDGNTITEELKKYDDKKLSYAYKIT EMSSSKKITHAGAEEEVPALPVTDYSASIDLTEKGGSTEVDWKAAYYRAYMNNNPPEE MNDEAANNAVKAVLEAGLIHLKALAEK
		mxaF	ABXJ76_10635	WP_006894135.1	K14028	methanol dehydrogenase (cytochrome c) subunit 1 [EC:1.1.2.7]	methanol/ethanol family PQQ-dependent	MRISKFTRTAVASAVCSGALLTASMPTQANKALDRLSKEDTNWV MQTKDYSASHFSDMTQINTHNVQHLQPVWSFSTGVLNGHEGGPLVIDGIMYVHTPYPN NIFAIDLDEPGKILWEHKPKQNPAARAVACCDVVNRGLAYAPAGDGYPATIFQNQLDG HVVALNAKTGELLWKMENSDIAMGSTLTIAPFVAKDLVIVGSSGAELGVRGYATAYNI KDGKQAWRVYATGPDADIKLAKDFNSHNPHYGQFGLGLKTWEGDAWKIGGGTNWGWYA FDPDLDMLYYGSGNPAPWNETMRPGDNKWTMTIWGRDINTGEAKFGYQKTPHDEWDYA GVNYMGLSEQLVDGKMTKLLTHPDRNGLVYTLNRENGDLVNAFKIDDTVNWVKKVDLK …
		mxaI	ABXJ76_10650	WP_006894138.1	K14029	methanol dehydrogenase (cytochrome c) subunit 2 [EC:1.1.2.7]	methanol dehydrogenase	MKKMFLMNAGLMLAVMSYTVSAYDGQNCSEPGVCWEPKPGYPEK VAGSKYDPKHDVNELNKQAQSIVEMEERNKIRQENLAKTGKFVFDVDDIE
		mxaJ	ABXJ76_10640	WP_006894136.1	K16254	methanol dehydrogenase [EC:1.1.2.7]	methanol oxidation system protein MoxJ	MHTNKLIITALCLGTSLAISQAKAEQSKPLKVCAAENEMPYSNK AGEGFENKLAELVGKALGRKIEYVTWTDPRYYIRDTLDKGLCDVAMGVDKGDPRVLTT QPYYRSGYVFISREADNLELENWDSAALRKAKRIAVVPGTPPEVMMRAIGRYNDMFNY SQELVGFKSKRNQYIKYESSKLVSEISSGHAEIAALWGPAAARYVKSSTTPLLITLIP DDNVRADGQKVGSHYSTSMAVRKNDPTLLAQLNKVIEDNRDEITEVLEDEGIPLVDEP DAPETS
		mxaG	ABXJ76_10645	WP_006894137.1	K16255	methanol dehydrogenase (cytochrome c electron acceptor) [EC:1.1.2.7]	cytochrome c(L), periplasmic, moxG	MNRKKLLAVAAVILTLISSTAVAEITFRNTITGAPLDMSVAKSG GNEAVFKQFKETGKNPYNGDKEAVQKGHDLYLPACSGCHGHEAEGKLGPGLADDYWTY PSATKDQGLFEILFGGANGMMGPQYVNLSTDEMLLIMSWIRDIYKGDPKKAKWLKK
		mxaA	ABXJ76_10665	WP_006894141.1	K16256	methanol dehydrogenase (protein for calcium insertion) [EC:1.1.2.7]	nonribosomal peptide synthetase MxaA	MRIVLIMVLSLLGCSSSIDEPVSYFKVETPRPFGYVNGDEIPQR IVIETRSGISLQTGSLPAKGQINRWLNLNQITVKQSGQRYQIDLLYQVFYAPLEVKSL TLPGFTVQLSQGEKNVGKSVPAWSFTLSPLRELVVRQTEQGEYMRPDSPPSLLANTQA LYGLAVSLTVAVLIAAYLGYLYGYFPNRLRRTVFKQVLRKLAGLSKADMEQALTLVHH ALNSLNGQPLFSDWLSDFYRSNPQYLQISSELAWFFNYSNRYFFSDGMIAVAQDLQQL KDFCERCRKIERGSR
		mxaC	ABXJ76_10670	WP_006894142.1	K16257	methanol dehydrogenase (protein for calcium insertion) [EC:1.1.2.7]	vWA domain-containing protein	MNWAVDTPWALTGLLLALLPMFNNGMRSSPAPWTALIPRDTLSV FIVCCLRLCAMAAIAGLVLGMAGLHRTEQRRERIGHGAHIVLLLDRSSSMDNSFAGRA PNGVDDGKDAGGRAMHGAIAEESKATAARRLLTDFVKQRQTDLIGVAEYSTSPLFVMP LTENKNAVQAAIAATATPALGFTHVSKGLGMAISFFEQQPVTGSRIVLLVSDGAAAID HDSEQKLRLWFKQQQVRLYWIFLRTAGSPGIFDQPEDSRDDNAQAMPELYLHKFFLGL GSPYQAYEAESPDALKQAIADINQLENLPMHYFERIPKQDLSAVCYSVAAFLLLVLFG VKFCEVER
		mxaK	ABXJ76_10675	WP_006894143.1	K16258	methanol dehydrogenase (protein for calcium insertion) [EC:1.1.2.7]	MxaK protein	MIRTIRHITLWTALAVSLAAFVYSAGALYGIHRDNDLTRQLISG KDVAVNKVISGEPELRLARAFYFKRKHRYDEALSTLSLIMDKGDRNFQAKARYNLGNL YLEQAVQQVKAMNINEALPLAGLAKQAYRQALALDSGDWDAKYNLEVAMRLLPEMDRV DLPDDSPTNRKSQLWTTVPGFPRGLP
		mxaL	ABXJ76_10680	WP_006894144.1	K16259	methanol dehydrogenase (protein for calcium insertion) [EC:1.1.2.7]	vWA domain-containing protein	MNQTLKDYRIGYLLLALIAMLVLFMHPSKQQKSPTYNYTFIIDI TRSMNATDYQQDNQAVSRLHFVKQTLRELLRDLPCESKVGLGLFTERRSTLLFEPLEV CSAYTEIDTAISKIDWRMAWAADSNIAKGLLSTLEMLQKSDSSVIFITDGQEAPPVNP NYQADFSSVKGQAKGMIIGVGGLQAVPIPKFDSQGKQTGFYNPDDVPHRSSFGQSNLD PSQIKGYNARNAPFGSEAATGNEHLTALHETYLEKLGAESGLSYARLTDLKNLSQALQ NPKLATEKIVQADIRQQPALLALLLLSLVYLPKVYKFRRFFARERSLVPKL
	Formaldehyde assimilation	fae	ABXJ76_05270	WP_013816825.1	K10713	formaldehyde-activating enzyme [EC:4.2.1.147]	formaldehyde-activating enzyme	MSEAIWFRTGEATVFSSDGQGTDAMPEILIGSVKGPAGNAFANL MGQTAGHTRMFAIRACNQQVKPATIMVPKVTIKSTAYVELFGGPVQSAVADAVLDSVI AGVIPADQANDLCIIAMLWIAPECAANPDLDRKDLYRTNYEAMKLAISRAMSNSPSIE ELIANRHKIVHEMYDPETGESQW
		ftr	ABXJ76_13555	WP_013817382.1	K00672	Formylmethanofuran-tetrahydromethanopterin N-formyltransferase [EC:2.3.1.101]	formylmethanofuran--tetrahydromethanopterin N-formyltransferase	MIINGVVIDATFAEAFPMKATRAIITAQNEKWAMISAQAMTGFA TSVIACGCEAGIERVLDPSETPDGRPGVSIMIFAMGGKGLAKQLETRAGQCVLTSPTS ALFAGIDGGTRIALGKNLRYFGDGFQVAKLIDGKRYWRIPVMDGEFLTEATTGQVDAI GGGNFLVLAESQPQALAACEAAIEEMRKIPNVIMPFPGGVVRSGSKVGSKYAALGAST NDAFCPTLKGMTKTDLSPEIESVMEIVIDGLTKEDIAKVMRVGIQAVCDLGSKNGIKR ISAGNYGGKLGPFHFHLQEIMA
		mtdB	ABXJ76_11965	WP_006893699.1	K10714	methylene-tetrahydromethanopterin dehydrogenase [EC:1.5.1.-]	NADP-dependent methylenetetrahydromethanopterin/methylenetetrahydrofolate dehydrogenase	MEKPFILHMLTTAKNLSPFDVNMALDAGWVSALPYINVEPSEVQ GLVQDAIFSRSPKNLKRTGIFIGGRDTKQAMDMLKTAKRSMFPPFQVSVFADPSGAFT TAAGMVAAVERELKLKFDTTLEGKNVLVLGGTGPVGQVVAVIAAQCGAQVKLIGRQLE KAQAIADMCNNEFGEGKITIEAGADTDKAEYIKTTDVVFATGAAGIELLSAELVASAP QLKVAADVNAVPPSGIAGVDAFHNGNPIEGSNSGAVGLGAMAIGNIKYQTQIMMLKKM ISTDKPVYLHFEHAFETAREYIKSSS
		mch	ABXJ76_11555	WP_006893848.1	K01499	methenyltetrahydromethanopterin cyclohydrolase [EC:3.5.4.27]	methenyltetrahydromethanopterin cyclohydrolase	MEYTASVNKLTQPLVQHLLDHADKLRLGVETLANGCTIIDAGIN VPGGIEAGRIIAEICLGGMGTVTINHSTYTDNWPLSVNVHTGNPVLGCLGSQYAGWSL SHEKYYALGSGPARAMATKLKNGKQEPVEDLYKELDYQDSHDSTVLVIENDALPPVEI VEKVAAACKVDPSKLTIIVTPTSSLAGGVQVVARVLEVAMHKAHALHFPLENIIDGSG SAPICPPHPNFVKAMGRTNDAILFAGQVHIFVKGSDEAAEKLANELPSSTSKDYGKPF AEIFKQYEYDFFKIDAMLFSPASVIVTAVESGKSFRAGRLDNVLLDQSFGA
		fwdB	ABXJ76_13565	WP_006893107.1	K00201	formylmethanofuran dehydrogenase subunit B [EC:1.2.7.12]	formylmethanofuran dehydrogenase subunit B	MAEITEVPSPFCGIGTDDLTIQVDGVLLKVIKNGCAVNTPAFEQ AITDTRPRVDGKEVGLDVAVTKAAALLKDTNQPVIGGCATDVNGMRALLALADRSGAV VDNMNFTGARNNFLALQDSGWMNTTLAEVKNRCDLLLVVGVDLEGFSPRFFERYLWNE ESMFLDDTGKREVIYLGKAPSGNASTSPSGQKALVFECANEDLPDVVAVLRAQVKGNP IRVDSVGGIAVADLQAIADKLLAARYSVVTWAAGALAYGQAELTVQTVSEMIKDINNQ NTRSSGLPLGGKEGDQTANQVCGWTTGYPARTRFSSGYPEYDPFLNDTNLLLANGEAD ALVWVQAFNAKAVPPVTSLPTIVLGRSGMTFAKEPDVFIPIGTPGIDHAGHAYRMDNV …
		fwdC	ABXJ76_13550	WP_020160240.1	K00202	formylmethanofuran dehydrogenase subunit C [EC:1.2.7.12]	formylmethanofuran dehydrogenase subunit C	MSALTFTLKQRLDQRVDMSPLVCQKLADLELTEIAALTLQNGKR KIRVDELFGITGSDTQNIVIKNSFGKLDFIGKELDGGRITVEGDAGAYLGLGMKSGEI QVSGDVGLYAACEMKKGLLKINGNAGDFLGAALPGNKMGMKGGTILVKGNVGERAGDH MRRGNILIEGNAGDYCGSRMTAGTIAVMGQTGRYLGFAMRRGTLLLWNQPQTSARFND CGAHTLAFLPILFASFRRLDSKFADSSAAFSRVQRYAGDMSEMGRGEVLVKIG
		fwdA	ABXJ76_07375	WP_017842445.1	K00200	formylmethanofuran dehydrogenase subunit A [EC:1.2.7.12]	formylmethanofuran dehydrogenase subunit A	MLTRLTGGRIFDPAQGLNGAVQDLFIRGGVIISAPDSGETITAD YNVSGKVVMAGAIDIHSHIAGGNVNTARLLLPEQHRNFMARKLGHAFSTARWSTTEIG YRYAQMGYTTVVEPAVLPANALDAHLQMADIPIIDTAGLAILGNDDFLLRLMRGRASQ NQINDYVAWTLHATRCLGLKVINAGGANAFKSNARSFDLDDVVPDYGVSSRHILQTLQ RAACEIQLPHPVHVHCNNLGIPGNVDTAIATMEAAQGLPMHLAHIQFYGYGAEGVRGF SSAAAKLIDGFNKHRNITMDVGQVIFGQTVTISGDVIAQYSRRHDASPNKWVVWDAEC EGSGGVVPYRYQEKSFVNSLQWLIGLEIFLLAEDPWRLFFTTDHPNGGPFTRYPYLIR …
		mtdA	ABXJ76_04290	WP_010959856.1	K00300	methylene-tetrahydromethanopterin dehydrogenase (NADP+) [EC:1.5.1.5]	NADP-dependent methylenetetrahydromethanopterin/methylenetetrahydrofolate dehydrogenase	MKKLLFQFDTDTHPSVFDTVVAYDGGADHVIGHGGLTPENITAL VEGTIFTRAPKDKKNTAIFVGGSDMIAGQALFIAVQKHFFPGFQVSVMLDSNGSNTTA AAAVAKLATSGTLAGKKAVVLAGTGPVGQRAAAMLAMEGADVSITGRKMERVALACDN MKARFGVNLTPVEAFDNDARAKAIEHANIVFATGAAGVELLSTDQWQHNPHIEMIADA NATPPLGIGGTDVMDKGNLRNGKIIWGAIGFGSLKLALHRACIAKLFDDNKQVFDAEN IFALAKDMA
		fchA	ABXJ76_12280	WP_004645593.1	K01500	methenyltetrahydrofolate cyclohydrolase [EC:3.5.4.9]	methenyltetrahydrofolate cyclohydrolase	MSEIKDKSVQAFIDGLASKAPTPGGGSAAAVMGAQAAALISMVC NLTIGKPKYAEVEIEMQSLLEKSEALREMLTGMIKADVEVFERLMATYGLPKDSDEEK AARSEAIQSALKEATVVPLKCAHACAETIALSRIAADKGNLGVISDAGVAVMAGYGAL KSAALNVYINAGSLKDRAFADAKLAELEAILNGADLAAEEVYQIVKAKL
		glyA	ABXJ76_04280	WP_004645593.1	K00600	glycine hydroxymethyltransferase [EC:2.1.2.1]	serine hydroxymethyltransferase	MFKKSMTIKGFDDELFQAMEEERQRQEDHIELIASENYCSPRVM EAQGSQLTNKYAEGYPGKRYYGGCEFVDKAEQLAIDRAKELFGADYANVQPHSGSQAN MAVFMALIQPGDTILGLSLADGGHLTHGAKPNFSGKIYHAIQYGLHPETGEIDYAQVE ALALEHKPKVLVAGFSAYSRIWDWQRFRDIADKVGAYLFVDMAHVAGLVAAGLYPNPV PIADVVTSTTHKSLRGPRGGLILCKSNPELEKKFDSNIFPGIQGGPLMHVIAAKAVAF KEAMQPEFRVYQQQVIKNAQAMAAVFMKRGFDVVSGGTDDHLMLVSLIAKGITGKAAD AALSKAHITVNKNAVPNDPQSPFVTSGIRVGTPAPTTRGFKEAEMIDIAHMMCDVMEN …
		fhs	ABXJ76_04260	WP_010961451.1	K01938	formate--tetrahydrofolate ligase [EC:6.3.4.3]	formate--tetrahydrofolate ligase	MSDIEIAQQANMKPIIGLVKEQYGIDAEHLDPYGHYKAKMSLEY VNSLSDKEDGKLILVTAISPTPAGEGKTTTTVGLGDAMNRIGKKTMMCLREPSLGPCF GVKGGAAGGGYSQVVPMEDINLHFTGDFHAIGVAHNLLSALIDNHINHGNDLDIDPRR IQWKRVVDMNDRALRNIVVGMGGPANGYLREDGYDIVVASEVMAILCLATGRADLKDR LGRIVIGYKSDRVTPVYARDLNAQGSMAALLKDAIKPNLVQTLENNIAIIHGGPFANI AHGCNTVTATKTALKLADYVVTEAGFGADLGAEKFIDIKCRMSGLKPSAVVLVATVRA LKFHGGVAKEALNQENLAALDQGFTNLERHYHNITHHYGLPCVVCVNHFTFDTDAEIA …
	Formate to CO2	fdh	ABXJ76_06060	WP_006889500.1	K00122	formate dehydrogenase [EC:1.17.1.9]	NAD-dependent formate dehydrogenase	MAKIICVLYDDPIAGYPKSYARDDVAQPEHYPDGQTLPTPKGID FKPGTLLGSVSGELGLRKYLESNGHQLVVTSSKDGADSVLDRELHDAEIVISQPFWPA YMTAERIAKAPKLKMIVTAGIGSDHIDLEAANTRNITVAEVTYSNSNSVAEHVVMMIL SQVRNYIPSYNWVVKGGWNIADCVERSYDLEAMSVGTVAAGRIGLRVLRLLKPFDVKL HYTDRHRLPESVEKELNLTHHTSVESLTKVCDVVTLNCPLYPETEHMINETTLKNFKR GAYLINTARGKLCDRDAIVSALESGQLAGYAGDVWFPQPPPADHPWRHMPNHGMTPHI SGSSLTAQTRYATGTREILECYFEGRPIRDEYLIVQGGKLAGVGAHSYSEGNATKGSE …
		fdhF	ABXJ76_16430	WP_006890385.1	K00123	formate dehydrogenase major subunit [EC:1.17.1.9]	formate dehydrogenase subunit alpha	MSMNKEKDFGTPASTSEKMVTLEIDGFQVTAPAGTSVMRAAASI GIEIPKLCATDSIEPFGSCRLCVVQIEGGRGMPASCTTPVADGLKITTQNKKLADVRR GIMELYISDHPLDCLTCSANGDCELQDMAGAVGLREVRYNPIETHLNAVKDESNPYFS FDPSKCIVCSRCVRACEETQGTFALTIDGRGFDSKVSPSQNQDFMDSECVSCGACVQA CPTATLMEKSVIDNGLPEHAIVTTCAYCGVGCSFRAEMKGEQVIRMVPNKDGKANHGH SCVKGRFAFGYATHKDRITKPMIRASIKDAWQEVSWEEAISHAASELKRIQAKYGKDS IGGITSSRCTNEEVYIMQKLIRAGFGNNNVDTCARVCHSPTGYGLKQTFGESSGTQDF …
		fdsD	ABXJ76_16440	WP_006890387.1	K00126	formate dehydrogenase subunit delta [EC:1.17.1.9]	formate dehydrogenase subunit delta	MKIEPLIKMANDIGNFFNAETDKEIAAEGIKNHILRSWDPRMRK AIIAYCQEDGSELSSLVKTAVTKLAA
	Ribulose monophosphate (RuMP) cycle	hxlA	ABXJ76_02520	WP_006890528.1	K08093	3-hexulose-6-phosphate synthase [EC:4.1.2.43]	3-hexulose-6-phosphate synthase	MAKPLIQMALDSLDFDQTVALATLVAPHVDIFEIGTPCIKHNGV NLVRELRARFPDKLLLVDLKTMDAGEYEATPFYAAGADICTVLGVSGLATCAGVIKAA NAHGAEAQIDLINVGDKVACARATAEAGAHIMGIHTGLDAQAAGHTPFADLTDIASLG LPVRISVAGGINASTVQDVVRAGANIIVVGAAIYGAASPADAAREIRELVDAV
		hxlB	ABXJ76_02525	WP_006890527.1	K08094	6-phospho-3-hexuloisomerase [EC:5.3.1.27]	6-phospho-3-hexuloisomerase	MHQKLIIEKISGVLEATDDTYDVKLTQLLDNAKRIFIAGAGRSK LVGNFFAMRLVHGGYDVSVVGEIVTPSIKSGDLLIIISGSGETEQLIAFTKNAKKIGA NIVLISAKSGSTIGDMADAVFQIGSPEQYGKVLGMPMGTVFELSTLLFLEATVSHIIH EKGIAEEVMRERHANLE
		pfp	ABXJ76_07465	WP_017840709.1	K00895	diphosphate-dependent phosphofructokinase [EC:2.7.1.90]	pyrophosphate--fructose-6-phosphate	MNKPKKVAILTAGGLAPCLNSAIGSLIERYTEIDPSIEIICYRS GYKGLLLGDFYTVTPEIREKSGLLHRFGGSAIGNSRVKLTNVKDCIKRGLVQEGQDPQ KVAADQLVKDGVDILHTIGGDDTNTAAADLAAFLAKNDYGLTVIGLPKTVDNDIFPIK QSLGAWTAAEQGASYFWNVVAENNANPRMLIVHEVMGRSCGWLTAATAVEYRKLLDRA EWLPELGLDRATYEVHGVFIPEMTVDLAAEAKRLRAVMDKVDCVNIFVSEGAGVESIV AEMQAKGQEVPRDAFGHVKLDAVNPGKWFGDQFAEMIGAEKTLVQKSGYFARASAANV EDIRLIKSCADLAVECAFRRESGVIGHDDDKGFVLRAIEFPRIKGGKPFDLNTGWFNQ …
		fbp	ABXJ76_07460	WP_018053683.1	K03841	fructose-1,6-bisphosphatase I [EC:3.1.3.11]	class 1 fructose-bisphosphatase	MTNHVTLTQFIIEQQRGLPGVSGTFTLLLNDVVTACKKISHLVN RGNLVGVLGSAESENVQGEVQKKLDIITNDIMVEALNWTGHLAGMASEEIDGIIPIPS QYPKGKYLALFDPLDGSSNIDVNLAVGTIFSILRCREGAEPTMEDFLRKGSEQVCAGF VLYGPSTMMVLTTGHGVNGFTLDQDIGEFILTHPTMTIPAETSEFAINMSNQRFWEPP VQRYIEECLRGTEGVREKDFNMRWIASMVAEVYRILTRGGIFMYPYDFRDPSRAGKLR LMYEANPMAFIVEQAGGACSTGRERILDMNPTGLHQRVPVILGSKNEVERIVGYHSAK G
		fbaA	ABXJ76_02130	WP_019866367.1	K01624	fructose-bisphosphate aldolase, class II [EC:4.1.2.13]	class II fructose-bisphosphate aldolase	MSQKILDAVKPGVVTGDDVQKIFAICKENSFALPAVNVINTDSI NAALEAAAKVKSAIVIQFSNGGAAFVAGKGLKAEGQQAAILGAISGAQHVHALAEAYG VPVILHTDHAAKKLLPWIDGLLDAGEKHFATTGKPLFSSHMLDLSEESLKENIEICGQ YLARMSKMGMTLEIELGCTGGEEDGVDNSDMDHSLLYTQPEDVAYAYEELSKISPRFT IAASFGNVHGVYKPGNVKLTPSILANSQKYVSEKLGVPTNTLNFVFHGGSGSTPEEIK ESISYGVVKMNIDTDTQWATWEGIMNYYKQNEGYLQGQIGNPDGDDKPNKKYYDPRVW QRAGEVGMAVRLEQAFKELNAVNTL
		tktAB	ABXJ76_02530	WP_006890526.1	K00615	transketolase; glycolaldehydetransferase [EC:2.2.1.1]	transketolase	MTSRRELANAIRALSMDAVQKANSGHPGAPMGMADIAEVLWNDH MNHNPSNPKWSDRDRFVLSNGHGSMLIYSLLHLSGYDLPMSELASFRQLHSKCAGHPE YGYAPGVETTTGPLGQGIANGVGFAMAEKLLAEQFNRPGHKVVDHHTYAFMGDGCLME GISHEVCSLAGTWGLGNLIAFWDDNGISIDGHIEGWYTDDTVKRFEAYGWHVLSVDGH NPDEISKAIVMAKAMTDMPSLICCKTTIGFGSPNKSGTHECHGAALGDAEINLTKAAL GWDHEAFIIPADVYAGWDAKAKGAKVEAAWNTKFAAYEAEHPELAAEFKRRMAGELPA NWTAATDALIAETNTKAENLATRQSSQKVIGGLAPTLPEFLGGSADLTGSNLTSCSSF …
		xfp/xpk	ABXJ76_13330	WP_010960853.1	K01621	xylulose-5-phosphate/fructose-6-phosphate phosphoketolase [EC:4.1.2.9]	phosphoketolase family protein	MTVPKTPLPQEEIGKIDAYWRACNYLAAGMIYLRDNPLLREPLK LEHVKSRLLGHWGSSPGLSFTYIHLNRLINKYDLNAIFMAGPGHGAPGVLGPVYLEGA YSEIYPNKSEDEHGMREFFKEFSFPGGIGSHCTPETPGSIHEGGELGYSVSHAFGAAY DNPELIVAVMVGDGEAETAPLATSWHSNKFLNPIRDGAVLPILHLNGYKINNPTILSR ISHEELENLFKGYGWTPYFVEGNDPDTMHQAMAATMEDCVLEIRRIQQQARSSGQPIR PRWPMIVLRSPKGWTGPKQVDGKKVEGFWRSHQVPLGNVRDTPEHFKQLEDWLRSYKP EELFDQDGRLLPELKALAPKGARRMSVNPHANGGLLRKALHMPDCRDYATVVTQPGTT …
		rpiA	ABXJ76_00200	WP_006891112.1	K01807	ribose 5-phosphate isomerase A [EC:5.3.1.6]	ribose-5-phosphate isomerase RpiA	MTQDELKQKVAQAALLYIKDVAIVGVGTGSTVNHFIDCLADFKA DIEGAVSSSISSTERLKKIGIPVFDLNAVGTLDVYVDGADEVNPHKYLIKGGGGALTR EKIIAAASKKFVCIADESKCVDVLGAFPLPVEVIPMARSYVARELVKLGGQPVWRENF ITDNHNEILDVHNMNIVDPIKLEQIINNITGVVTVGIFAMRPADVVLIGKGNEVATL
		rpe	ABXJ76_17880	WP_006891721.1	K01783	ribulose-phosphate 3-epimerase [EC:5.1.3.1]	ribulose-phosphate 3-epimerase	MNENWIAPSILSANFAKLGEEVDNVLNAGADVVHFDVMDNHFVP NLTIGPLICEALRKHGVTAPIDVHLMVEPVDRLIPDFAKAGASIITFHPEASVHIDRT LQLIKDCGCKAGLVFNPGTPLHYLDYVMDKLDIILLMSVNPGFGGQSFIPSALDKLRQ VRTRIDDSGLDIRLEIDGGVKTDNIRSIKEAGADTFVAGSAIFSQPDYKKVIDEMRAE LAKAV
	Enter-Doudoroff (EDD) pathway	pgi	ABXJ76_00435	WP_006891089.1	K01810	glucose-6-phosphate isomerase [EC:5.3.1.9]	glucose-6-phosphate isomerase	MSFLTSSTAWTALKKHHNETKNILLRDSFNADNNRHIKFSLHFN DILFDYSKNRITDQTLPLLIDLAKHAGLDEKIKAMFSGAEINKTEHRSVLHTALRNRC NQPVYVDGQDVMPQINSVLAQMRTFSTCVRSGEWRGYTGKAITDIVNIGIGGSDLGPK MVSTALTPYASESLKVHFVSNIDQADLVETLTHLSPETTLFLIASKTFTTQETMTNAK SARSWFLESAKDQQAIAKHFVAISTSTKNVAEFGIDTNNMFEFRHWVGGRYSLWSAIG LSIALYVGMDNFEELLQGAHEADEHFRATPFEKNIPVIMGLLGIWYNNFYNAESHALL PYDQSMLYFADYFQQGDMESNGKSIDLNGDKVDYSTGQIIWGQPGTNGQHAFFQLIHQ …
		zwf	ABXJ76_18680	WP_019867477.1	K00036	glucose-6-phosphate 1-dehydrogenase [EC:1.1.1.49; 1.1.1.363]	glucose-6-phosphate dehydrogenase	MKAEPCTYVIFGATGNLSRIKLMPSLYHLDVAKRLPEGTRILAI GRRPWDQEKWLAEVRQMIMDKVPDDFDEAVFQRFSARLHYHQGDIEQPPCYTELAELL NGNNQFPKNIAFYLSISPSDFGTVMELLSNNHLFDEEYGWRRVIIEKPFGYDLDSAQA LQKRISRYLTEDQIYRIDHYLGKGMVQNVLVFRFANVMLEPLWNRNYIDHIQITHSED IGIGSRADYYDNAGAMRDMLQSHLLQLLTLVAMEPPVSMEAESLRDEKVKVLKSIRPI PREAVHGHAFRAQYGKGNIGGERVNGYLQEDGIPANSITETYAAMKLYIDNWRWRGVP FYLRTGKRMAKAQSTISICFRHPPLQFFRGTEVQCMNPNWVLLGIQPEEFIRIEMTVK …
		pgl	ABXJ76_18685	WP_006891298.1	K01057	6-phosphogluconolactonase [EC:3.1.1.31]	6-phosphogluconolactonase	MQQNSRWHTLETAEDVAFAACRHILNAADSAVSARRKFKLVLAG GSTPEKVYRLLAGSNANWANWHIYYGDERCLPADHKDRNSLMATQVLLDKVAVPAEQI FTMPAELGPEVAAERYRQTVAEAGMFDMVLLGMGEDGHTASLFPGHQHQQDELVHAVY NSPKPPPERISISAKALSNTRELIFLITGANKQEAVNQWRSGQDLPVAGITPENPIDI YIDNAAYKP
		edd	ABXJ76_03005	WP_013819526.1	K01690	phosphogluconate dehydratase [EC:4.2.1.12]	phosphogluconate dehydratase	MHPVLEQVTNEIIERSRETRAAYLARIDAAAKKEPHRAELACGN LAHAFAACGAGEKSDLTGYKKANIAIVSSYNDMLSAHEPFKDAPALIKAAIKEVGGVA QFAGGVPAMCDGVTQGRPGMELSLFSRDVIAMATAVALSHNMFDGALYLGVCDKIVPG LLIGALSFGHLPAVFVPAGPMPSGLPNKEKVRIRQLYAEGKIGRKELLESESASYHSA GTCTFYGTANSNQMMVEIMGLHLPGSSFINPYTPLRDELTKAAARQVLKFTALGDDFR PIGHAIDEKAIVNAIVGLLATGGSTNHTIHLVAIARAAGIIINWDDFDNLSRAIPFLT RIYPNGHADINHFQAAGGMGVLIAELLKNGLLHEDILTVADQRGMKNYVQEPKLIDGK …
		eda	ABXJ76_03010	WP_006891899.1	K01625	2-dehydro-3-deoxyphosphogluconate aldolase [EC:4.1.2.14]	bifunctional 4-hydroxy-2-oxoglutarate aldolase/2-dehydro-3-deoxy-phosphogluconate aldolase	MTKNNWKIQPNIILNTCPVMPVMVIQNLEDAVPLAKALVAGGIK VLEITLRTPIALDAIRLISQEVEGAIVGAGTITTPEQLKAAEQAGAVFAISPGLTPKL LAAAQAGNIALIPGIATLSELMLGMEYGLDHFKFFPAEAAGGIPMLKSISGPVPGVTF CPTGGISPENYNSYLQLSNVACVGGSWLVPADVIKSKNWAKVTELAKQTLDRAVSA
	Glycogen metabolisms	pgm	ABXJ76_16720	WP_006890701.1	K01835	phosphoglucomutase [EC:5.4.2.2]	alpha-D-glucose phosphate-specific phosphoglucomutase	MQIETITTHPYNDQNPGTSGLRKKVKVFQQPGYLENFVQAIFDS LDGLTGKTLVLGGDGRYFNRPAIQVIIKMAAANGFGELIIGQGGLLSTPAASHIIRKY NAFGGLILSASHNPGGPDEDFGIKYNVSNGGPAPEKDTNAFYQRSLVIDSYKIASIED IDLDRIGTHQIDNLSITIIDPVADYAELMQSIFDFNLLKQSISSGYITLLFDAMHAIT GPYAKRIFIDILGATPDSVINAEPLEDFGGHHPDPNLAHAQELAERMFGSAPPVFGAA SDGDGDRNMITGSNIFVTPSDSLAIMAANAHLIPAYAKGLRGVARSMPTSQAVDRVAA HYNIPCYETPTGWKFFGNLLDAGKITLCGEESFGTGSDHVREKDGLWAVLFWLNLIAI …
		glgC	ABXJ76_17470	WP_006893922.1	K00975	glucose-1-phosphate adenylyltransferase [EC:2.7.7.27]	glucose-1-phosphate adenylyltransferase	MLDKTITIILAGGVGSRLHPLTADRAKPAVPFGGNYRIIDFTLT NCLHSGLRRVLVLTQYKSHSLQKHLRDGWSIFNPEISEYITPVPPQMRTGESWYSGTA DAIRQNLYLLERSNANTVLILSGDHIYRMDYAAMLQFHRDQGAELTIACMPVPLASAS SFGIMSVDDAYRIREFHEKPKNPKPMPDEPHRALASMGIYIFNMDLICRELQADSDFA ASSHDFGKDIIPRLIETYCVCAYRFGGKTGRVTPDQYWRDVGTIDSYYAANMDLLAQV PPLNLYQSDWPIRTYHGQNPPARMAPGALGHEGQLLNSLLGSGTVVSGGTVRHSILFS QVQVDETAVVEDSILFDGVHVGTGAQLKRCIVDKNVQIPPGERIGFDATADAVRFTVS …
		glgA	ABXJ76_04085	WP_006889623.1	K00703	starch synthase [EC:2.4.1.21]	glycogen synthase GlgA	MKKILFVTSEAHPLIKTGGLADVSGSLPKALVELGEDVRIIMPN YQDIKTTEEVRYLSTVYVNNYAVNILETRLPGTDVIVWLVDSPEHFNFPGNPYLDEHG NPWTNSAARFALFCRVAVEVAMNRSYLDWKPDIVHCNDWQSGLVPALLSLEYSRPATI FTIHNMAYQGLFPNATYLSLNLPGQLWHPYGIEFHDMLSFIKGGLVYSDRITTVSPTY AEEIQTAEFGYGLEGLLSYRKDFLSGIINGIDVDYWNPETDPNIPQTFNRLTLNKKPL NKTALQERLSLPVDKNIPVIGLISRLVEQKGIDLILKCLPEMLTHPLQVVLLGNGDKS FEQHLYNFVDSHPDKVSITIGYDETLAHMIEAGADIFLMPSRFEPCGLNQIYSQRYGT …
		glgB	ABXJ76_04090	WP_006889624.1	K00700	1,4-alpha-glucan branching enzyme [EC:2.4.1.18]	1,4-alpha-glucan branching protein GlgB	MQKQSNVALDADMIKITEARHHDPFSVLGRHIKNNNVHNVQIKL YLPYAETVSFSHNGAALNRVPDTDFFEYNAQKNEQLPAHYRLSWTDKSGYSHENYDPY DFGTQFPEFDQHLFGEGKHWHIYQKLGGHLHKADGLAGVLFAVWAPNAGRVSVVGDFN QWDGRCNPMRSLGGSGIWELFMPDLQAGCYYKFEILNRNTNEILLKTDPYGQQFEFRP NTSSIVIQEKSYVWQDQPWMDQRVRHNWLHEPMSIYEVHLGSWKRDNLGNFLNYRELA VQLVDYVKEMGFTHIELLPVTEHPLDASWGYQTTGYFAPTSRHGTPDDFRYFIDTCHQ NGIGVILDWVPAHFPKDSFALARFDGSALYEHEDPRKGEHRDWGTLIYNFGRNEVKNF …
		PYG	ABXJ76_18500	WP_006891363.1	K00688	glycogen phosphorylase [EC:2.4.1.1]	glycogen/starch/alpha-glucan phosphorylase	MPNKRFVTSKPKSSITDVPKLGITKEDFINDFKRYYVHLMGRDE NSRSSPFYACEALSLSIRDRLMERWKTTYKTYNKMDSRRVYYLSMEFLMGRTLSNAML NLGVTDEATQAMHDLGIEIEELVDRELDAGLGNGGLGRLAACFIDSCATLQLPVVGYG LRYEYGMFTQTIVNGEQVEKPDHWLRYGNVWEVERLEYSLRIKLGGHTEIQTDEQGNQ RVCWISTNDVLAVPFDTPIPGFKNNTVNTLRLWKAVATEEFNLDEFNAGDYAESVAAK VTAEHITMVLYPNDANENGKELRLRQQYFLASASLQDVFAHWIRQHGHEFGNFAKKSC FQLNDTHPSIAIAELMRLLIDMHGLSWTTAWGITRQTMAYTNHTLLPEALEKWSVKLM …
		malQ	ABXJ76_04105	WP_006889627.1	K00705	4-alpha-glucanotransferase [EC:2.4.1.25]	4-alpha-glucanotransferase	MNDILKKRRAGILLHITSLPGSGSQGDLGQEAYHFVKFLHDSGV SVWQVLPLGMTHADGSPYQCLSAHAGNPALINLDWLVTQGWLQRSDKCDECPGHHEKS CLITKAYFGFLECAEQQDKEGFTQFCQEKAFWLDDFALFLALRIEFNQQCWNQWPEHF KERDEKAIKEARRRLKTQIECIQFEQYVFFRQWLELKAYANQHGVSLFGDIPIFVSYD SADVWTHRDVFKLDKTGEMLVVAGVPPDYFSETGQRWGNPHYNWTYLKKTGFHWWVKR MKTQIELFDIIRIDHFRGLEAAWEIPANEDTAINGIWVKAPGKALLNALKAEYGSIPL VAEDLGIITPEVEALRDEFDLPGMKILQFAFGDDPGNPYLPDNYEKNCVVYTGTHDND …
	Glycolysis	gapA	ABXJ76_17195	WP_020482577.1	K00134	glyceraldehyde 3-phosphate dehydrogenase (phosphorylating) [EC:1.2.1.12]	type I glyceraldehyde-3-phosphate dehydrogenase	MPIKVAINGYGRIGRNIVRALYESGRTNEIQIVAINDLGDAATN AHLTQYDSVHGKFPFEVSVDGDYIVINGDKIKVFSERDPSKLPWKDLDIDVVHECTGF FTSKAKASAHITAGAKKVIISAPGGNDVDATIVYGVNHDVLKASDTVISNASCTTNCL SPLVKPLLDTIGVVHGLMTTIHSYTNDQVLTDVYHSDLHRARSATQSMIPTKTGAAAA VGLVLPELVGKMDGFAMRVPTINVSVVDLTFQAGRNTTKEEVDQILKTASESSLKGIL EFNTKPLVSIDFNHNPASSIYESSLTKVMNGNFVKVLAWYDNEWGFSNRMLDTTIALV NAK
		pgk	ABXJ76_03180	WP_004973295.1	K00927	phosphoglycerate kinase [EC:2.7.2.3]	phosphoglycerate kinase	MSIKKMVDLDLAGKRVLIRQDLNVPVKNGQVTSDIRIQASVPTI EKALAAGAAVMVMSHLGRPVEGQYDEESSLKPVAERLSSLLGKPVRLEKDWIDGITIA PGEVVLCENVRFNIGEEKNDDALGKKMAALCDVFVMDAFGTAHRAQSSTHSVAKFAPI ACAGPLLASELDALGKALETPAKPLVAIVGGSKVSTKLTVLKSLSEKVDQLIVGGGIA NTFIAAAGYPVGKSLYEADLLDEARRLIAAAKSNGSDIPIPVDVVCAKEFSETAVATV KKVADVEDDDLILDIGPDTAKQYAEIIKTAGTIVWNGPVGVFEIDQFGNGTKSLATAI AESKAFSIAGGGDTLAAIDKYGINDDVSYTSTGGGAFLEFLEGKELPAVSVLKSRS
		gpmI	ABXJ76_01830	WP_020158168.1	K15633	2,3-bisphosphoglycerate-independent phosphoglycerate mutase [EC:5.4.2.12]	2,3-bisphosphoglycerate-independent phosphoglycerate mutase	MFKRPKPVVLLILDGFGYSLDKENNAIAMANTPCWDQLQKDCPM TLLSCSGAVVGLPSGQMGNSEVGHVHIGTGRYVPQDFSKVNDAIIDGSFYSNPVLCRA VDIAKEKNKALHIMGLLSPGGVHSHEEQIAAMVELAAKRGLDKIYLHAFLDGRDVPPK SAMASLELLQAKFAALGVGRIASIVGRFYAMDRDNRWDRVKLAYDLIAKGEAEFSADS ALQGLAAAYDRGETDEFVLPTAIVDAEHQSIALDPEDSVVFMNFRADRAREISLALTA TTFDAFDRNRAPHTGYYCTLTEYQQDFDYDVAYPPTDIKNCLGEYLSKLGMTQLRLAE TEKYAHVTFFLNGGIDAAFPGEDRILVPSPQVRTYDLQPEMNAAEVTDNLVNAITGGK …
		eno	ABXJ76_11880	WP_005370905.1	K01689	Enolase [EC:4.2.1.11]	phosphopyruvate hydratase	MSKIVDIKAREILDSRGNPTLEADVILASGVVGSAMVPSGASTG EREAIELRDNDKGRYLGKGVLTAVNNVNTEIRAAIVGMDVADQAGIDQKMIALDGTEN KGRLGANAILAVSMAAAHAAAKDAGVPLYRHLNTSGKFVMPVPMMNIINGGSHADNSV DLQEFMILPVGAPTFREAIRYGAEVFHNLSKVLKAKGLATTVGDEGGFAPNLASNEEA ISVIIEAIELAGYKPGVDICLGMDAASSEYYKNGRYELSAEGRSFSSEEMTDFFVEWV DKYPIISIEDGLDQNDWAGWKIHTEKLGNKIQLVGDDLFVTNPATLKEGIEKGIGNSI LIKLNQIGTLTETLEAINTAHAAGYTAVISHRSGETEDTTIADLAVATGTGQIKTGSL …
		pyk	ABXJ76_17200	WP_013820310.1	K00873	pyruvate kinase [EC:2.7.1.40]	pyruvate kinase	MLRRTKILATLGPATDKPGVLEGMFAAGLDFVRMNFSHGSAQDH INRANAVRELSLKTGRLVGILADLQGPKIRIARFKDTKVFLNEGQDFALDINLDPLAG DNTQVGITYEPLALEVKPGSRLLLDDGRIVLDVVNVENMRVNCTVIVGGDLSNNKGIN LMGGGLSAAALTDKDKEDIKTIAIMKCDYVAISFPRTAEDLHEARRLLVAAGCHAGIV AKVERAEALDVIDEIILASDAVMVARGDLGVEIGDANLPAVQKMLINRTRSLNRVAIT ATQMMESMIDNPIPTRAEVFDVANAVYDGTDVIMLSAETASGKYPIKAIEAMHRVCVE VEKQSQVRVSKHRVDLQFERVDEAIAMSAMYLANHSNINGIAALTESGSTPLWMSRIS …
	Pyruvate metabolisms	por	ABXJ76_11265	WP_006892638.1	K03737	pyruvate syntase/pyruvate-ferredoxin oxidoreductase [EC:1.2.7.1; 1.2.7.-]	pyruvate:ferredoxin (flavodoxin) oxidoreductase	MKNQQTLTIDGNQAAATVAHKLNEVIAIYPITPSSNMGEWADEW SSRGQVNLWGTVPQVTEMQSEAGAAGAIHGALQAGSMATTFTASQGLLLMLPNMYKIA GELTPTVFHIAARSLACQGLSIFGDHSDVMSARMTGFGMLCSNSPQEVMDFALIAHAA ALEGRIPLMHFFDGFRTSHEVAKMTIVDDAVLRAMINDDWVWAHRSRALTPDKPVLRG TAQNPDVYFQARESVNAYYQAMPGIVQAAMDRFAKLTGRCYRLFDYLGSPEAERVIVI MGSGAEAVAETLDYLNRQGESVGLLKVRLYRPFDADSLLAALPSSCRKIAVLDRTKEP GSDGEPLYKDVLTALAQDFIGGAAKFSVLPKVVGGRYGLSSKEFTPGMIKAIFDELKQ …
		aceE	ABXJ76_04460	WP_006889814.1	K00163	pyruvate dehydrogenase E1 component [EC:1.2.4.1]	pyruvate dehydrogenase (acetyl-transferring), homodimeric type	MTNSLISKITGQNDIDPAETREWVEALQAVLEHDGSERVHFLIE RLVEVTRHAGFDIPFSANTAYINTIPVAQQAQFPGDVNIEHKIRAYVRWNAMMMVLRA NKHTNVGGHIASFASAATLYDVGYNHFWHAPSDQHGGDLIFTQGHLTPGDYARAFLLG RLSLEQMDNFRQEVNGNGLPSYPHPWLMPDFWQFPTVSMGLGPIMAIYQARFMRYLQD RGFADTSERKVWSFLGDGETDEPESLGAIGMAGREKLDNLIFVINCNLQRLDGPVRGN GKIIQELESEFRGAGWNVIKLVWGQRWDALLARDKDGLLAARMMSCVDGDYQTFKAKD GAYVREHFFNTPELKAMVSDWSDRDIYELNRGGHDPVKVFAAFHTAVNHKGQPTVILA …
		lpdA	ABXJ76_04470	WP_006889816.1	K00382	dihydrolipoyl dehydrogenase [EC:1.8.1.4]	dihydrolipoyl dehydrogenase	MDANPAVNESVLHAEVLVLGGGPGGYTAAFRAADLGKQVVLIER YSVLGGVCLNVGCIPSKALLHTAQVIHEADEFEQHGVIFGKPTLDIDKIRSWKQSVSA GLNDGLARLVKQRKIMLIQGTGRFTSSNTVEVQTETGVTTVSFEQAVIAAGSHPTKIP SFPHDDPRLWDSTDALELTEIPKKLLIVGGGIIGLEMATVYHALGSEISVVELMDQII PGCDNDLVTPLYRRIKKQYKNIWLSTRVNSIEADNEGLKVTFGRADSQPTDGIPTIPG DNGKGAPESELFDAVLVAVGRRPNGKLIGAELAGVNVDELGFIAADKQQRTNVPHIFA IGDIVGNPMLAHKAVHEGKVAAEVAAGHKAGFDALTIPSVAYTDPEIAWMGLTENQAK …
		aceF	ABXJ76_04465	WP_006889815.1	K00627	pyruvate dehydrogenase E2 component (dihydrolipoamide acetyltransferase) [EC:2.3.1.12]	dihydrolipoyllysine-residue acetyltransferase	MAALIEIKVPDVGNVADIDVVDVLVKPGDTVKLEQILAILETDK ASMDLPASAAGIVQEVFIKSGDKVSEGTLVVTLLPSTEAVTPSVVEEEVSIAPQEQPV QQAVAAAVSPVEAVVVKPESLAGMDAARAAHATPAVRLFARELGVDIQKITAGSGRKG RILKDDVKNFVKKAMTEAVVQNGSGIPVMPSIDFSKFGEIEEQKLSKIKRLTGQNLNR VWLNLPMVTYHDEADITEMEAFRIALNAEKSKDDIKITGLLFIIKALVAAMEQFPQFN ASLSADGEKLIFKKYLNIGIAVDTPNGLVVPVLRDVNRKGINELSAELAEKSNKARLG KLMPADMQGGCITISSLGSIGGTAFTPIVNAPEVAILGVTRAKMQPVWNGKEFLPRLL …
		acs	ABXJ76_03895	WP_006892867.1	K01895	acetyl-CoA synthetase [EC:6.2.1.1]	acetate--CoA ligase	MSDVKIYDIKPEIAAKAHITAETYKTLYQRSIAEPEVFWAEQAE LFLDWSKPWDKIMDCDFLTGHIRWFEGGKLNVSVNCLDRHLATRADQVAIIWEGDNPA QDKKITYRQLHEQVCKFANVLKAQGVKKGDRVCIYLPMISEAAAVMLACTRIGAVHSI VFGGFSAEALKDRILDADCRFLVCADEGHRGGKTVPIKANVDEAAAACPSLEKVIVIK NTGNPIDWHEQRDVWYHEAMATATPDCPAEKMDAEDPLFILYTSGSTGKPKGVLHTTG GYLLYTAMTHKYVFDYHDGDIYWCTADVGWVTGHSYMIYGPLCNGATTLMFEGVPTYP DASRFWQVIDKHQVNIFYTAPTAIRALMAQGNEFVTRSSRRSLRILGSVGEPINPEAW …
		acdAB	ABXJ76_15690	WP_006892102.1	K24012	acetate---CoA ligase (ADP-forming) [EC:6.2.1.13]	GNAT family N-acetyltransferase	MGPHYLNRFFTPKSVAIVGASEREESVGYRLLLNMQEAGFKGGL YPVNHKRETLLGLKAYPDLNAVPEDLDLVVIATPALSVPSVVRQCGEKGVTSAIIISA GFGELGAEGKRLQQEVLDIARRYNIRIIGPNCLGVARPSAQLNATFGDGTIKDGNLAL LSQSGAVCTAILDWAKSQDIGFSTVVSMGGAADIDFGEVLDYLATDGKTTGILMYVEG IRDARRFLSGLKAAARLKPVILIKSGRHEAGCKAAMSHTGAMVGGDNVFDAAIARAGV VRAYNINELFSAARVLANNYVVKKDRLAIITNAGGPGVMSTDRAEDVGIQMAELSPAS IAALDEVLPVHWSHANPVDILGDATSERYQKALEICLKDKNIDGILVILTPQAMTDPT …
		ackA	ABXJ76_13335	WP_006889645.1	K00925	acetate kinase	acetate kinase	MAVLKRSVLTINSGSSSIKASLFSAEGVRRNFRYEQVHDQRQAF AQLLHDLAGEVPKLVGHRFVHGGDISDLARRVDATERSRLEHLIHLAPLHLPGNLLGL DLCLQRFSVPQIACFDTAFHSTLPELAKRLPIPNEFGMRRFGFHGLNYAYIAGMLAEI LGDVAYKKVVIAHLGSGASLCLMENLKSVDTTMGYTPAGGIPMGTRSGDLDPGIMLEL AKRFSPEALSDMVFHRMGLLALSAGESSEMDKLLASDSDNAKFAVDYFCRQIRAAIGG FAAKAGGIDALVFTGGIGEHSAEVREKICAPLAFLGFALDRTANHSGANDIGLTDYKP VLIVPADEEVMIRTLCLSACR
	TCA cycle	gltA	ABXJ76_03015	WP_006891901.1	K01647	citrate synthase [EC:2.3.3.1]	citrate synthase	MTKLRSVTLNEKAQSLCELPILSGATGPDVVDIQTLYQQTGMFT YDPGFTSTASCSSAITYIDGEKGILLYRGYPIEQLAEHCTFLEVCYLLLNGELADTDE IQKFEDTITLHTMVHDQLTNFFKGFRRDAHPMAIMVGVVGALSSFYHDALDIKSKKDR DLSAIRLIAKVPTIVAMCHKYSTGLPFMYPQNKLNYVENFMRMMLGTPCDEFSPNPVL VRALDRILILHADHEQNASTSTVRLAGSSGANPYACITAGIACLWGAAHGGANEAVLN MLEEIGDVSNITTFINKAKDKSDPFRLMGFGHRVYKNYDPRAKLMRDTCHEVLTELGL HDDKIFKLALELERIALEDEYFVEKKLYPNVDYYSGIVLHALGIPSNMFTAMFAMGRT …
		acnA	ABXJ76_04545	WP_006889837.1	K27802	aconitate hydratase [EC:4.2.1.3]	aconitate hydratase AcnA	MINHDPFGTHQQLKTDSIGSVSYYSLPQLENTGAVNVSRLPHTI KILLESLLRNCDNDIITQDHVLSVANWQPQGTRYEIPFKPARVILQDFTGVPALVDLA AMRDAMKQLGGDPKKINPFIPCDLVIDHSVQVDYFGKANALLLNETIEFERNAERYEF LKWGQSAFQNLRVVPPSTGIVHQVNLEYLAPVVFHNKDKNVCYPDSCVGTDSHTPMIN GLGVLGWGVGGIEAEAVMLDQPIYMLVPDVVGIKLTGMLPPGVTATDLVLRITELCRN FGVVGKFIEFYGSGLTNLSIPDRATLSNMAPEQGSTVSFFPIDDETLSYMRFTGRHAE LIDLTERYAKEQGLFRTDNTPAPEFTQIMEVDLGTIEPSLAGPKRPQDRISLSQVGPT …
		acnB	ABXJ76_08455	WP_013819175.1	K01682	aconitate hydratase 2 [EC:4.2.1.3]	bifunctional aconitate hydratase 2/2-methylisocitrate dehydratase	MLEQYRKHAAERAAVGIVPKPLDAEQVAALVELIKQPPAGDDCM DAGGRATHGAVAEEQFVLDLLANRVPAGVDEAAYVKAGFLAAVAKGEVNSPILDAARA TELLGTMLGGYNIAPLIDLLDNATMAPIAAKALSHTLLIFDAFHDVQEKADAGNPFAK QVLSAWAEAEWFTSKPKVPEKLTVTVFKVTGETNTDDLSPAPDAWSRPDIPLHAQAML KMPREGISNAEQQIAELKQKGFPIAYVGDVVGTGSSRKSATNSVLWFMGNDIPYIPNK REGGVCIGGKIAPIFFNTMEDSGALPFECDVTHMAMGDVIDIYPYAGEVKRHDNGELI CKFELKTDVILDEVRAGGRIPLIIGRGLTDQARKALGLSASTVFSRPVDAKDSGRRDG …
		IDH3	ABXJ76_08460	WP_006892298.1	K00030	isocitrate dehydrogenase (NAD+) [EC:1.1.1.41]	isocitrate/isopropylmalate dehydrogenase family protein	MHVVTLIKGDGIGPSIMDEAVKIIDASGVKIQWEEAYAGLAAFE QFGTPLPDETMASIDKTRLVFKGPLTTVVGASGFRSINVALRQKYELYANVRPAKNWP GVKTRYDNVDIVIVRENTEGLYAGLEHYLTPKKDIAESLAVVTRTGSQRVIDYAFKYA QDNHRKKVTVCHKANILKFTQGLFLDVARETAARYPDIQFDEKIIDAACMHMVMDPSQ FDVIVCTNMFGDILSDLTAGLVGGLGLIPGANIGDDAALFEAVHGSAPDITGKNLANP TAVIMAGVMMLDHIGEHEAAAKIKAAVEKVVNEGKCVTSDLNPQSTCGTIEMGNAIVE AMK
		IDH1	ABXJ76_08540	WP_006892297.1	K00031	isocitrate dehydrogenase (NADP+) [EC:1.1.1.42]	NADP-dependent isocitrate dehydrogenase	MASFTPNLPPNGSAITLQSGKLVVPNNPIIPFIEGDGTGPDIWR ATVRVLDAAVANAYSGQKKIHWMEVYAGEKAHRLLDTWLPDETVDACRNYLVSIKGPL TTPVGGGIRSLNVALRQLLDMYVCLRPVRWFQGVPSPVKNPGAVDMVIFRENTEDIYA GIEFEQGSDEVRIFLNLLKDNFPEQYAKIRFPESSGIGIKPVSQEGTERLIRSAIDYA ISNKRKSLTIVHKGNIMKFTEGAFRQWAYQLAEREYPEHVYTWGHWEKTRAEFGVEAA NKVQAEALAKGRILIKDSIADITLQQVLTRPEDFDVIATLNLNGDYLSDALAAQVGGI GIAPGGNINYQTGTAVFEATHGTAPKYADLDKVNPGSLILSGEMMLRYMGWTEAADAV …
		sucA/OGDH	ABXJ76_09815	WP_006890176.1	K00164	2-oxoglutarate dehydrogenase E1 component [EC:1.2.4.2]	2-oxoglutarate dehydrogenase E1 component	MSKLLKLFQDSSSLYGSNASFVENLYERFLEDPDSVEPSWQKEF NKIHNGTDFETPHSPVVERFAQLAVKSQGRLAKLQGFTEESVKKQSAVARLINHYRVR GHQIAANNPLGKTMPPPPDMDPAYYGLSEPDMDTLFDTDSLYGVDRLPLRDIIANLKE IYCGSIGSEYMHVVDTHIRRWIINRLESSKTNLELTLEKKHWLLKLLTAAEGIESHLH NRFVGQKRFSLEGGESLILILDELTQGFGTNGVNEVVIGMAHRGRLNVLVNILGKSPA SLFNEFAGISPLSPGVSTGDVKYHLGFSSDISTPGGPLHITMAFNPSHLEIINPVVEG SVKARQDRAGENGKNTVIPILIHGDAAFSGQGIVMETLNMSQTRAFSTGGTVHIVINN …
		lpdA	ABXJ76_09825	WP_017839334.1	K00382	dihydrolipoyl dehydrogenase [EC:1.8.1.4]	dihydrolipoyl dehydrogenase	MSKKHVQTSFDVIVIGAGPAGYSSAIRCAQLGLKTACIDNWCNK KGLVSLGGTYLNAGCVASIALLESAKIYHSLNHNLKEHGIQAEAISVDIALMMQRKNN IIDALSQQIADSFVDHNITYMKAEARLLNDRQVEITPLDQSGVSMLEAKHIILASGSS PIDLSCAPIDNEFIIDSTMALNLGAIPKRLAIIGAGVIGLELASIWNRLGAETILLEA QETFLSMADQQIALEAYRIYTEQGLELRLGARVISAKKGNKKVTVEYQDSDGTHTLRV DKLIVASGRKPNTENLAAAEANLLLDENGYVHVDENCRTNLPGVYAIGDLTLLGPMIA HKGIEEGLFVAEQIAGIRNPINYDLLPSVVFTDPEIAWVGQTEQGLRAMGESIKIGTF …
		odhB	ABXJ76_09820	WP_020299225.1	K00658	dihydrolipoamide succinyl transferase [EC:2.3.1.61]	2-oxoglutarate dehydrogenase complex dihydrolipoyllysine-residue succinyltransferase	MSIEVLVPNLPESVSDATLITWHKQPGDTVIKNENLVDLETDKV VLEVPAPASGILSKILQQDGAIVVSGDVLALLEPQTVEASPTTATEPDHDEEPDIPLS PSVRRLIAENTLDPSVIKGSGKDGRLTKTDVLDYLHKKTLQEAQLIVPTAKAETPSSS PLTKGEAVTSSSHPLPKEGAGKGISNLRPEQRVPMTRLRAKVAERLLQAQQNAAMLTT FNEVNMQNVIDLRNQYKERFEQKHHVKLGFMSFFVKASIEALKRFPAINASIDDNDII YHGYYDIGIAVSTERGLIVPVLRDADQLDFAGIEQSIVDFGAKTRAGNLTYDDLKGGT FTITNGGIFGSMLSTPILNPPQCAILGMHAIKERAVVENGQIVIRPIMYLALSYDHRL …
		sucC	ABXJ76_00940	WP_006891007.1	K01903	succinyl-CoA synthetase beta subunit [EC:6.2.1.5]	ADP-forming succinate--CoA ligase subunit beta	MQEQSMNIHEYQAKQLFLHYAIPVPDGKQATTPEAAEQVAKELG GDGWVVKAQVHAGGRGKVGGVKLAKTLAEVAEFSRGMLGKRLVTKQTGAEGLPINSLL IEKTYPIKRELYLSILVDRSSERIIFIASAAGGMDIETVAHETPEQIISVPVHPAAGL QGYQCRKAAYALGLKGQQIKALGKIMQGLYDLFLAKDASQIEINPLIETDSGELIALD AKINFDDNAVEAHPDIRAMKDAEQEDEKENKAQQFGLNYITLEGNIGCMVNGAGLAMA TMDLVKLKGGQPANFLDVGGGTSVEKVCEAFKLILSDHSVKAVLVNIFGGIVQCDIIA AGILAAVEQVHVTVPVVVRLEGTNAEQGRALLSNAGLNLYAADDLAHAAEQVVAFAEA A
		sucD	ABXJ76_00935	WP_006891008.1	K01902	succinyl-CoA synthetase alpha subunit [EC:6.2.1.5]	succinate--CoA ligase subunit alpha	MSILIDKDTKVICQGFTGKQGTFHSQQALDYGTRLVGGVTPERG GETHLGLPVFNTVQDAVNATGATASVIYVPPFYAADAILEAVDAGIQLIVCITEGIPI LQMLRVKAAMAGTGALLIGPNCPGIITPGACKIGIMPANIHLPGSIGIVSRSGTLTYE SVHQTTVQGLGQSTCVGIGGDPIHGMNFVDVLSRFQADDQTKGIVMVGEIGGGEEEEA AEYIKAHVTKPVVAYIAGLTAPPGKRMGHAGAIVTGGKGTAEGKVAALKAAGIEVVSS PTDIGVAMKGCL
		sdhC	ABXJ76_13265	WP_006889693.1	K00241	succinate dehydrogenase cytochrome b subunit [EC:1.3.5.1]	succinate dehydrogenase, cytochrome b556 subunit	MAINTNRPTSPHLQVYRLPLTGIISISHRITGVMLSTGLFLFVY VISALAGGEDSYKAMQAVMNLWLLKLVCWGFVYALFFHLCHGVRHLIWDSGNSFELDT LNRYAMIELAASLALTLIAFVWGCYGL
		sdhD	ABXJ76_13260	WP_006889694.1	K00242	succinate dehydrogenase membrane anchor subunit [EC:1.3.5.1]	succinate dehydrogenase, hydrophobic membrane anchor protein	MDYRTPLSRVRGLGSAKSGTTHWWMQRVTAVALIPLSFWLIYFL GLSVTAPYQQTVDWLASPINSVCMVAWIIAVFYHAALGLQVVIEDYVAAEDSKIISIW AVHLAFLFLAIAALLAVFRIVSIG
		sdhA	ABXJ76_13255	WP_020482371.1	K00239	succinate dehydrogenase flavoprotein subunit [EC:1.3.5.1]	succinate dehydrogenase flavoprotein subunit	MSADYKIIEHTYDVVVVGAGGAGLRATLGMAEKGLKTACITKVF PTRSHTVAAQGGISAALGNMGEDDWRFHMYDTVKGSDWLGDQDAIEYMCREAMAAVIE LEHYGVPFSRTPDGKIYQRAFGGMTTHYGKGTAQRTCAAADKTGHAILHTLYQQSLKH KAEFFVEYIALDLIMEDGECRGILAWCLDDGSLHLFKSHMTVLATGGYGRTFFSCTSA HTVTGDGNAMVLRAGLPLQDMEFIQFHPTGIYGAGCLITEGVRGEGGYLTNSEGERFM ERYAPTAKDLASRDVVSRAMTIEINEGRGVGPLKDHLYLHIEHLDPAIIHERLPGISE TSRIFANVDITKEPIPVLPTVHYNMGGIPTNYKAEVVTLNGDNPDAVVPGLMAIGEAA …
		sdhB	ABXJ76_13250	WP_006889696.1	K00240	succinate dehydrogenase iron-sulfur subunit [EC:1.3.5.1]	succinate dehydrogenase iron-sulfur subunit	MAEFTLPKNSVLTEGKTFKAPAGATNIRRFEVYRWDPESGENPR IDAFELDMSSCGPMVLDAILKIKNEVDSSLTFRRSCREGVCGSCAMTINGKNSLACTK AIDAYPGTIKIYPLPHLPVVKDLVPDLTHFYAQYASIKPWIETQTPPPADSERLQSKE DREKLDGLYDCVLCACCSTSCPSYWWNSERYLGPAVLLQAYRWLVDSRDESTGERLDE LEDPFKLYRCHTIMNCTDTCPKGLNPAKAIAETKKLLVQRKLG
		fumA/fumB (E4.2.1.2A)	ABXJ76_08775	WP_020562911.1	K01676	fumarate hydratase, class I [EC:4.2.1.2]	fumarate hydratase	MMSIIRQDDLIQSIADALQYISYYHPLDFIKAMHEAYKKEENPA AKDAIAQILINSRMCAEGHRPICQDTGIVTVFLKIGMDVRWDADLSVADMINEGVRRA YLHPDNVLRASILADPAGKRLNTKDNTPAVMHMEVVPGDTLDIDIAAKGGGSEAKAKF AMLNPSDSIVDWVLKTVPTMGAGWCPPGILGIGIGGTAEKAMLMAKQACMGSIDIQEL IARGPNNALEALRLELYDKVNALGIGAQGLGGLTTVLDIKINDYPTHAANKPVAIIPN CAATRHVHFVLDGSGAAEFKPPRLEDWPQITWDAGATARRVNLDAVTQQDLESWKPGE TLLLSGTMLTGRDAAHKRMAEFFERGEALPVDFTNKFIYYVGPVDPVRDEVVGPAGPT …
		fumC	ABXJ76_04605	WP_006889839.1	K01679	fumarate hydratase, class II [EC:4.2.1.2]	class II fumarate hydratase	MHTRTETDSFGPIQVPADKYWGAQTQRSLLNFKIGDERIPRPLI RALGIVKHCAALSNIALNNIDDKIGYAIAVAAQEVINGNLDDNFPLVVWQTGSGTQSN MNANEVIANLAIERLGGAMGSKTPVHPNDHCNRSQSSNDAFPTAMHIATVEQLHHLLI PSLQHLHRALSDKSQSWNDIIKIGRTHLQDATPLTLGQEFSGYAAQVQLGIERINDSL KRLYPLAQGGTAVGTGLNSKPGFGEQFAEEVAKFTQLPFVSASNKFEALAAHDAMVEI SGVLNTIAVSLTKIANDIRLLSSGPRSGIGELSLPENEPGSSIMPGKVNPTQCEAMTM VCAQVMGNHTTVTFAGAQGHLELNVFKPVIIYNVLQSIRLIGDAAVSFTDHCVVGIEP …
		mdh	ABXJ76_04295	WP_003653591.1	K00024	malate dehydrogenase [EC:1.1.1.37]	malate dehydrogenase	MKTPVHIAVTGAAGQISYSLLFRLAAGALLGPDQPVVLHLLEIT PAMNALQGVVMELKDCAFPLLHRIEVTDDPKVAFKNVDYAFLVGARPRGTGMERKDLL EVNAEIFAVQGKALNEVANRKIKVLVTGNPANTNALIALNNAPDLKAENFSAMSRLDH NRALSQLAEKCGVLPADVKNMTVWGNHSTTQYPDIHHARVKGQNALSLVDNDWYVNEF IPIVQQRGAEIIKARGQSSAASAANAAIGQMKTWALGTEPGDWVSMGVVSDGNYGIES GLVYSFPVTVVNGEFTIVRGLDINEFSLHRMRISEAELKEERDAVKHLLR
	Oxidative Phosphorylation	ndh	ABXJ76_00900	WP_006890826.1	K03885	Complex I: NADH:quinone reductase (non-electrogenic) [EC:1.6.5.9]	NAD(P)/FAD-dependent oxidoreductase	MTDNNNEKHKIVIVGGGAAGLELATSLGKKLAKKGLAEVMLLDA SPTHIWKPLLHEVAAGTLDESEQIEYLAQAHRNQFRYRLGRMEGLDRQKKEIYVSPTL SDSGEELIPRRTFAYDTLVMSVGSISNTFNIKGVAEHCLFLDTTAQAFKFQRQLVESY IKRHVGKNNITDKTLSIVIIGAGATGVELSAQLHEVTDLLAVYGLGESSDVKLTIIEA ANQLLPALPVKLANATQQQLVKLGIDLKLGRRVIEVTKEGVHTHDGALIPADLKVWSA GIKAPDWMQNLDGLDVNRINQLVVDETLKTNDDDIFAIGDCAACPWPGHDGNVPPRAQ AAHQQASTLSKSIVNRLQGGNLVKYVYLDYGSLVALGKYTTVGNLMGNLMGSVSVGGF …
		sdhC	ABXJ76_13265	WP_006889693.1	K00241	succinate dehydrogenase cytochrome b subunit [EC:1.3.5.1]	succinate dehydrogenase, cytochrome b556 subunit	MAINTNRPTSPHLQVYRLPLTGIISISHRITGVMLSTGLFLFVY VISALAGGEDSYKAMQAVMNLWLLKLVCWGFVYALFFHLCHGVRHLIWDSGNSFELDT LNRYAMIELAASLALTLIAFVWGCYGL
		sdhD	ABXJ76_13260	WP_006889694.1	K00242	succinate dehydrogenase membrane anchor subunit [EC:1.3.5.1]	succinate dehydrogenase, hydrophobic membrane anchor protein	MDYRTPLSRVRGLGSAKSGTTHWWMQRVTAVALIPLSFWLIYFL GLSVTAPYQQTVDWLASPINSVCMVAWIIAVFYHAALGLQVVIEDYVAAEDSKIISIW AVHLAFLFLAIAALLAVFRIVSIG
		sdhA	ABXJ76_13255	WP_020482371.1	K00239	succinate dehydrogenase flavoprotein subunit [EC:1.3.5.1]	succinate dehydrogenase flavoprotein subunit	MSADYKIIEHTYDVVVVGAGGAGLRATLGMAEKGLKTACITKVF PTRSHTVAAQGGISAALGNMGEDDWRFHMYDTVKGSDWLGDQDAIEYMCREAMAAVIE LEHYGVPFSRTPDGKIYQRAFGGMTTHYGKGTAQRTCAAADKTGHAILHTLYQQSLKH KAEFFVEYIALDLIMEDGECRGILAWCLDDGSLHLFKSHMTVLATGGYGRTFFSCTSA HTVTGDGNAMVLRAGLPLQDMEFIQFHPTGIYGAGCLITEGVRGEGGYLTNSEGERFM ERYAPTAKDLASRDVVSRAMTIEINEGRGVGPLKDHLYLHIEHLDPAIIHERLPGISE TSRIFANVDITKEPIPVLPTVHYNMGGIPTNYKAEVVTLNGDNPDAVVPGLMAIGEAA …
		sdhB	ABXJ76_13250	WP_006889696.1	K00240	succinate dehydrogenase iron-sulfur subunit [EC:1.3.5.1]	succinate dehydrogenase iron-sulfur subunit	MAEFTLPKNSVLTEGKTFKAPAGATNIRRFEVYRWDPESGENPR IDAFELDMSSCGPMVLDAILKIKNEVDSSLTFRRSCREGVCGSCAMTINGKNSLACTK AIDAYPGTIKIYPLPHLPVVKDLVPDLTHFYAQYASIKPWIETQTPPPADSERLQSKE DREKLDGLYDCVLCACCSTSCPSYWWNSERYLGPAVLLQAYRWLVDSRDESTGERLDE LEDPFKLYRCHTIMNCTDTCPKGLNPAKAIAETKKLLVQRKLG
		UQCRFS1	ABXJ76_03615	WP_006889398.1	K00411	Complex III: ubiquinol-cytochrome c reductase iron-sulfur subunit [EC:7.1.1.8]	ubiquinol-cytochrome c reductase iron-sulfur subunit	MNNEGVDQSKRQFLTTALTVVGAVGTGYLAVPFLAQMQPSAKTM AAGAPVEVDISKMESGQLIRVAWRGKPVWILNRTPQVLETLITLDSELRDPLSLESIQ PDSSKNPVRSIKPEVFVAVGLCTHLGCSPTFRPEIAPNDLGEKWKGGFFCPCHGSWFD LAGRVYRGVPAPTNLEIPPYRYITDTQLIIGEAPEEESA
		CYTB	ABXJ76_03610	WP_006889397.1	K00412	Complex III: ubiquinol-cytochrome c reductase cytochrome b subunit [EC:7.1.1.8]	cytochrome bc complex cytochrome b subunit	MKRNRVTECNDWFLERFPLTKLWNEHMAHYYAPKNFNFWYFFGS LALLVLVNQILTGIFLTMNYKPDAKLAFDSVEYIMRDVNWGWLIRYMHSTGSSAFFIV VYLHMFRGLLYGSFKHPRELVWIFGMLLFVALMAEAFMGYLLPWGQMSYWGAQVIISL FSAIPVIGDDLSLWLRGDYVVSDATLNRFFAFHVIAVPLALVMLVFLHIVALHEVGSN NPDGIEIKDSKDPWGHPVDGIPFHPYYTVKDLVGVGVFMLFFATVIFYMPEMGGYFLE PANFIPADPMKTPEHIAPVWYFTPFYAILRAIPDKFAGVIGMGGAIVVLFLLPWLDRS PVKSIRYRGGIYKKALVLFVISFIALGYLGTQPATPTATIVARFFTAIYFGFFLLMPL …
		CYCT1	ABXJ76_03605	WP_006889396.1	K00413	Complex III: ubiquinol-cytochrome c reductase cytochrome c1 subunit [EC:7.1.1.8]	cytochrome c1	MKNLTALLLLLSLSFGVVASESIELQKANIDLSNNASLQRGAKH FVTYCLGCHSIKHIRYLRIALDVDVDPKKVLKDIAPEGANIYDQMHSAMNAHDAEKWF GTQPPDLSLIARSRGADWLYSYLKSYYIDPKSPRGVNNLIFEDTAMPNPLWQLQGEQY AEPRKNIWGHEYTNLVLKEPGTLSEGEFGIFVNDLVNFLVYVGEPVQLERQRLGKYVL FFILMFLVLAYLLKKEYWKNIH
		COX10	ABXJ76_07690	WP_006893387.1	K02257	Complex IV: heme o synthase [EC:2.5.1.141]	heme o synthase	MTSESPRPSWQSYLELCKPKVVALIVFTAMAGMLLAVPGIPPIG LFIYSSIGIALAAASAAAINHYIDRDADALMDRNKHRPLPKGELSSTDVIVFALTLGV ISMVLLIFMVNVLTALLTFLSALGYAIIYTVYLKRMTPQNIVIAGAFGATPPLLGWCA MTGEVHPYAMLLFLIIFVWTPPHFWPLSIAKRKEFAKVGIPMLPVTHGVEYTRLHVLL YSLLLLIVTLLPYLTGMSGLIYLFAVVPLGLGFIYHAILMMRRKDDKTAMQTFFYSLM YLTGVFIALLVDHYFKFTL
		COX11	ABXJ76_16245	WP_020160357.1	K02258	Complex IV: cytochrome c oxidase assembly protein subunit 11	cytochrome c oxidase assembly protein	MSEDVANKNIKLAKTLLLVAVAMFGFGYALVPLYDVLCEWKWIE RDRPDDIKKVPEVAYQIDRNREVTVEFMTTLNESTPMKFRAEKKQLKVHPGEYYTVNF YAENKTDNAMVARAIPSFSPAVISSYFEKIECFCFSEQTFKAKEAKIMPMRFVINPAL PEQYKTITLSYTFFDNTEKSVKK
		COX15	ABXJ76_09190	WP_006893961.1	K02259	Complex IV: heme a synthase [EC:1.17.99.9]	COX15/CtaA family protein	MINPQAAAHFRRLGTLTIFAVYFVILVGGIVRASGSGMGCPDWP TCFGQWVPPTDESQLPANYHQIYAERGYENTQFNPVKTWTEYANRLVGVTIGFLILLT AWSSRIYLKTDKTIFYLATSVFLLVGFQGWLGSTVVASNLKPLMITLHMLLALFIVAL LIYTIARSQREAIARIDVRALPNKFKTVLIAAMILTLLQVAMGTQVREAVDFIAHNHA YIERQYWHDDFPLIFYIHRSFSSIILFTNLWLTWKIVRYVDKKSLLRTIGLSLAALVV TAIIAGISLDRLGMPPVAQPIHLLMANLIFGVQFFLYSCLNYASARR
		cydA	ABXJ76_05975	WP_006894033.1	K00425	Complex IV: cytochrome bd ubiquinol oxidase subunit I [EC:7.1.1.7]	cytochrome ubiquinol oxidase subunit I	MESLQDPIFLSRLQFSVTAMFHVLWPLTTVGISLILVIFEWLWL KTGDIDNYWHACFWAQLFLLNFSVGVISGIPLQFEFGTNWSRFAMMTGEFFGNILGYE AAMAFMLEAGFLGIMLFGWMRVPPIMHLIATCMVALGASLSAFWILVANSWMQTPAGI HLENNRVVVDSYFAAIFNKNMPWGVLHMWFACLTTSLFVVGGLSAWYILKNRNTDFFL KSFKLALIGVIFVVPIQLFLGHGSGLEVFVSQPAKGAAIEAHWTTNQEGKGAAWNLLS WPNQMEQKNAWALSIPNGLSVLATGDRQGQVQGLKSFPQADQPPAIPLIFYSFRIMVV IGLVFMGLMVWTSVVWLKGQLSAESLCTHRWLLRAWIASIPLGYVAAESGWIVREVGR …
		cydB	ABXJ76_05980	-	K00426	Complex IV: cytochrome bd ubiquinol oxidase subunit II [EC:7.1.1.7]	cytochrome d ubiquinol oxidase subunit II	MDTEIHSLLANIWFFIIGLMLFIYVVLDGFDLGVGILSLFTRDD NHRTIMMKSIESVWDANETWLVLLGGALFGAFPLVFAITLQSLYIPVMVMLFALIFRG VAFEFRHHARNNAPWNLMFGYSSLAAGLAQGLAFGSLISGLGITEGDYQGNVWGWFTP FSALVALGVVSGYSLLGATYLMIKTEGAIQRISSAQAYIAAVLEIVILMTAVILAAQL NPYFAARWADTGTGYYLDFFLVLAVFAFIMLIRAVRMKFELRAFFWSVIISLASFTAV TIGYYPYMIPASISLTQAASSSKTLIFMLSTIGFLIPVMLVYSGYQYLVFRGKVHLDE HRD
		cydX	ABXJ76_06610	-	K00424	Complex IV: cytochrome bd-I ubiquinol oxidase subunit X [EC:7.1.1.7]	cytochrome bd-I oxidase subunit CydX	MWYFTWILGLLLACSLGIINVLRLEAQETWDKEHIPLDPLTQLM TKDTMLGRLKEKIENSKRNGFPFSIIFISLKDFKTKHNNFPDYEMDAILRGVADCFKQ DIRAGVDIAARIDEQDFLIAMPGSSLKKAEEIATQIKNQILERVKAPSALIVEVATGV AEYANYPKKFSTTANEVDELIRIATAKSGL
		coxC	ABXJ76_16240	WP_006889366.1	K02276	Complex IV: cytochrome c oxidase subunit III [EC:7.1.1.9]	cytochrome c oxidase subunit 3	MSTSDTYYIPHKATWPIIGTVGLVIMLAGFANYLNGSSIGPTMM VLGLLVFIVMLTGWFTLQSGESESGMYSTQVGISYRMGMMWFIFSEIMFFAVFFGTLW YTRNLSVPWLGGEGTRAVTKELLWPAFEAAWPTNGPGKVGGEFESMGAWGLPFLNTLI LLTSGVSCTWAHHGLLAKNRDQLIKGLIATVGLGLLFVTFQAIEYHEAYTEMGLTLGS GIYGSTFFMLTGFHGFHVCVGAIILGVVLFRSWKGHFQPENHFAFEAAAWYWHFVDVV WLGLFVFVYVI
		coxA	ABXJ76_16250	WP_006889364.1	K02274	Complex IV: cytochrome c oxidase subunit I [EC:7.1.1.9]	cytochrome c oxidase subunit I	MSAVVAEHDHHDHGPAKGLLRWIITTNHKDIGTLYLLFALAMFF VGGAMAMVIRAELFEPGLQFVDPAFFNSMTTMHALVMVFGAVMPAFVGLANWMIPMMI GAPDMALPRMNNMSFWLLVAGVLLLASTLLMEGGAPASGWTLYPPLVLQTGKALPFAI FSVHLLGISSIMGAINIIATIFNMRAPAMTLMKMPMFVWTWLITAFLLIAIMPVFAGA VTMLLTDKFFQTSFFDAAGGGDPVLYQHIFWFFGHPEVYVMILPTFGVASTIIPVFAR KPLFGYSSMVYATAAIAFLSFIVWAHHMFTVGMPIAGELYFMYATMLIAIPTGVKVFN WTATMWKGSMTFETPMLFSIAFVVLFTMGGFTGLMMAIAPVDFQYHDTYFIVAHFHYT …
		coxB	ABXJ76_16255	WP_013819757.1	K02275	Complex IV: cytochrome c oxidase subunit II [EC:7.1.1.9]	cytochrome c oxidase subunit II	MKKTKQLSAGLTLMAFGLGTAQAEYTLNLMKGVTKVSNDIYDLH MLILWICVFIGIGVFGIMFYSIYHHRKSRGHKAAQFHENTTVEIMWTIIPTLILIGMA IPATKAMIELDDVQESDMTIQITGKQWYWDYKYLGNDIQFESHLDEASEKVHRTAGAN PHSVPHYLLNVDKPLVIPVNKKIRFVLTSADVIHSWWVPDLGWKKDANPGFINEAWTS VDKAGTYRGQCTELCGRDHGFMPIVVIAMEQPEYDAWVEKTLAQQKQKPDLSDQSSGD LMAHGESVYLKNCVACHQINGAGIPGLVPALTGSAIATGKWESLDGFLRAGTAKMPSF AKLNAKEFAELMTYVRNNLGNKVGDTLQPKQTALPDDDD
		ATPF1A/atpA	ABXJ76_18415	WP_010959383.1	K02111	Complex V: F-type H+/Na+-transporting ATPase subunit alpha [EC:7.1.2.2 7.2.2.1]	F0F1 ATP synthase subunit alpha	MQLNPSEISDLIKKKIENFDLSAEAHTEGTVVSVTDGIVRVHGL SEAMQGEMLEFPGNTFGMALNLERDSVGVVILGSYQHISEGDTVKCTGKILEVPVGEA LLGRVVDALGNPIDGKGAIDTTETSPIEKIAPGVIARQSVDEPVQLGLKSIDAMIPVG RGQRELIIGDRQTGKTAIAIDAIINQKGTGIKCIYVAIGQKRASIANVVRKLEEHGAM AHTIVVAASASESAALQFIAPYTGCSMGEFFRDRGEDALIIYDDLTKQAWAYRQISLL LRRPPGREAYPGDVFYLHSRLLERASRINAAEVEKLTGGKVKGKTGSLTALPIIETQG GDVSAFVPTNVISITDGQIFLESDLFNSGIRPAVNAGLSVSRVGGAAQTKIIKKLGGG …
		ATPF1B/atpD	ABXJ76_12445	WP_006889595.1	K02112	Complex V: F-type H+/Na+-transporting ATPase subunit beta [EC:7.1.2.2 7.2.2.1]	F0F1 ATP synthase subunit beta	MDSLQIQQEPRPVIGTIVEVHGPVVIIDCTQLPPLRQALFTRFD HTAYVFEVHQHLDERHIRAITLHGTAGLSRGMSVFDTGAPLHVPVSEQCLGRLLNIFG KPLDGLPPLPKTEFRNIHAKPLPLSEAIGINGILETGIKVIDLLCPFVKGGKTGLFGG AGVGKTVLVMEFIHAVSAIHKGVSVFAGVGERIREAHELWREMQQAGVMDDTLMVFGQ MDESPGVRFRVALSALTYAEYLRDTLHKEVLFVVDNVFRFVQAGSEISSLLGRMPATV GYQPTLTSEVAELQDRILSTRQGAITSVQAVYVPADDMTDPAVSAILSHLDTTVILSR DQASKGIYPAVDPLRSSSKLMDRNTLGDRHYAVAEAVREHLARYHELEDIIAMLGIEE …
		ATPF1G/atpG	ABXJ76_18410	WP_002555983.1	K02115	Complex V: F-type H+-transporting ATPase subunit gamma	F0F1 ATP synthase subunit gamma	MAVGKEIRTKIGSIKNTQKITRAMEMVAASKMRKTKDRMLATRP YSKKIGQIIKHLAQANPEYKHSFLVERQVKRVGIIVISSDRGLCGGLNSNLFRKTLAQ IIQWDKANIEVDICTIGTKAFGFFGNLKEINLIGQVSKLGDTPHQHDIVGIIKIMLDA YEQGRIDELHVVSNEFVNTMTQKPTVEKLLPVVAGELDESLNGHWDYIYEPDAKEVLD HLLTRYVESIVYQGLVENNACEQAARMVAMKSASDNAGNIISELQLVYNKARQAAITQ EISEIVAGAAAV
		ATPF1D/atpH	ABXJ76_18420	WP_020158726.1	K02113	Complex V: F-type H+-transporting ATPase subunit delta	F0F1 ATP synthase subunit delta	MSELATLARPYAVAVFKRSQETGTTGKWSEGLAFISTVLNDKEF SVVVDNPKVSKEKLSALMLDICQGQVDEEGENFLKLLVQNNRLTLAPTIAKLFEVYKA ESEGYVDVEVATAYAFSKEEKQRFTSTLEKTLSKKVHMNVTVDKSLIGGVLVRAGDRV IDGSIKGQLQQLAKRL
		ATPF1E(atpC	ABXJ76_18400	WP_006891467.1	K02114	Complex V: F-type H+-transporting ATPase subunit epsilon	F0F1 ATP synthase subunit epsilon	MTMTVHVDIVSAEKEIFSGLAEMVFAPAELGEVGISPRHAPLIS RLKPGEVRVKVSDKEIYSFYVSGGMLEIQPHLITILADTAIRAKDIDEAAAIEAKTRA EEALADKSGRIDFVTAQAQLQQAVMQLRTLDRLRKRGG
		ATPF0A/atpB	ABXJ76_18435	WP_004773235.1	K02108	Complex V: F-type H+-transporting ATPase subunit a	F0F1 ATP synthase subunit A	MATEVHAAEGATGYIIHHLTPLTVGEGFWALNLDTLFFSAVLGG LFVWFFKMAADKATAGVPGLVQNFAEMLIEFVDNQVKDSFHGKNELIAPLALTIFCWV FLWNFMDLFPVDILPLVGSLMGIEYLRVVPSTDLNATFAMSISVFCLIIFYSIKIKGP WGFAKELMFQPFGPWLLPFNLLLKLVEEIAKPISLALRLFGNLYAGELIFILIALLPW YIQPVLSFPWAIFHILIITLQAFIFMVLTIVYLGMAHEDH
		ATPF0B/atpF	ABXJ76_18425	WP_010959381.1	K02109	Complex V: F-type H+-transporting ATPase subunit b	F0F1 ATP synthase subunit B	MSINATLIGQMITFALLVWFTMKYIWPPLFDSLEERKKKIADGL AAAEKGQEQMHLAEKKATGVLKQAKEQSSEIVNLAQKRATEIVEASKDTAKKEGDRLI LVAKAQIEQEKQQAKEGLRKEVAALALRAAEQILSAEIDKTKHQDILSKISNQLG
		ATPF0C/atpE	ABXJ76_18430	WP_019864635.1	K02110	Complex V: F-type H+-transporting ATPase subunit c	F0F1 ATP synthase subunit C	MADVQGMTAIAVGLVLGMGALGTAIGFGLLGGKFLEGAARQPEM VPMLQVKMFVVAGLLDAVTMIGVGLALFFTFANPFLSAVTAAAAG
		ATPVI	ABXJ76_07575	-	K02123	Complex V: V/A-type H+/Na+-transporting ATPase subunit I	ATPase	MSIVTMHKVTFIGISADRERLLTDLQDIGCVQIISLASHDAGFT ETAPSPGAREALLFLQGCPQRRRQVIDKKRFNAVNVQRQTLAVRNRLRDLEDERDFLL KRIQDSRPWGEFVLPPLSEMDEQRLWFYAVPHKELSRIKASASVWEVIRRDNRFCYVI VVSKDEPLDMPVPRIHLGSRSLSTLETRLDEVEYIIEDVQAERTYLTRWLNLFRHDLN QLQDQAVCESAATQAYTNDAAFALQGWAPEESLATLEDYAQKQAFHFADEASKPEDNP PTLMRNPSWLAAGEDLVTFYMTPGYRTWDPSSVTFVSFVIFFAMILADAGYAVVLMLG LMALWKKMGRSYSGRRFRPLLLSVVTASLAFGVMVGSYFGVTPDDAFWLGKLHVLEIS …
		ppa	ABXJ76_18975	WP_006891258.1	K01507	Complex V: inorganic pyrophosphatase [EC:3.6.1.1]	inorganic pyrophosphatase	MNIQYKAHPWHGISPGDYAPDIVTAFIEIVPSDTVKYEIDKETG YLKIDRPQKFSNTVPTLYGFIPQTYCADRVAEYAAIKSGKTVAKGDGDPLDICVLSER SVTHGDILLQAIPIGGFRLLDGGEADDKIIAVMKGDEFYRQWNDVSDCPESYINRLKH YFLTYKQLPSEKSSCEITNVYGREEAHEVIRRAMEDYQHHFIAE
		ppk1	ABXJ76_04495	WP_006889820.1	K00937	Complex V: polyphosphate kinase [EC:2.7.4.1]	polyphosphate kinase 1	MDINEIEEIIDLQKPELYINRELSLLEFNKRVLAQAKDEKVPLL ERLNYLCISCSNLDEFFEVRVSSVIQMAAIDPKAIGQDGLTPSEQLDLIAVHAHQLVD EQYQVLNEILIPKLAEENIRFIRRKEWTEAQLKWLEAYFNDELLPILTPVGLDSAHPF PRILNKSLNFIISLTGKDAFGRNSGRAILQAPRALPRIIQLPAEDTASGAADFVFLSS IIHAFVDQLFNGMNVKGCYQFRVTRNSDFFVDDDAIDDLLLAVEGELAMRNYGDEVRL EVDAKCPDETVTFLLDRFEMTRGRLFLVDGPVNLNRIQEINDLVGRPDLKFPPFKPAV PQQLERSKDIFAAIKRHDILLHHPFESFSPVVEFIRQAAVSPDVLAIKQTLYRTGADS …
	H2 production	hoxF	ABXJ76_16540	WP_019865767.1	K18005	[NiFe] hydrogenase diaphorase moiety large subunit [EC:1.12.1.2]	NAD(P)H-dependent oxidoreductase subunit E	MRQFVQDIVENNHQATHLLQILRQIQSRFHYIPEEAIEQLSGLL NIPRTQIISVIEFYSFFHLTRRGRYELLISDSITDHMLGKKDLLGYLENKLAVAVGEV RPDGVVSLDNTSCTGMCDQGPAGLVNGYALTHLDHSSIDKIAALINQQKPLSEWPSEL FQVDDNIHKSGLLLNQRLEQGAVLKAVLTRGIKETLTEIDKSGLRGRGGAGFKTAMKW QFCSEEQQAERYVVCNADEGEPGTFKDRVLLNTYADQVFEGMTVCAAIIGAKQGFLYL RGEYLHLHDKLQNILEQRRRNGLLGSNILGAGWSFDIEICLGAGAYICGEESALIESL EGKAGIPRNRPPYPVTQGYLGKPTVVNNVETFLAAASIAVNGGDWFAGIGTEKSKGTK …
		hoxU	ABXJ76_16535	WP_006890657.1	K18006	[NiFe] hydrogenase diaphorase moiety small subunit [EC:1.12.1.2]	2Fe-2S iron-sulfur cluster-binding protein	MSKTITIDGKTIPFEEGQTIMDAAMAADVYIPHLCHQPEFTPHG SCKLCTVKVNGRNCSACTFPAMDGQDVLSETKELIDDRKKITQMLFVEGNHFCPSCEK TGNCQLQAVAYHLNMLDNHFPLFYPNREVDASHAEVMIDHNRCIFCALCVRASQQTDG KNVFALSGRGIHKHLIVNAESGLLKDTDVDVNDQAVHICPTGAILVKRTGYRVPIGER IYDHQQIDQVSLAAFGSRPVATLPPSLAVGKEHPKHGK
		hoxY	ABXJ76_16530	WP_017839864.1	K18007	NAD-reducing hydrogenase small subunit [EC:1.12.1.2]	NADP oxidoreductase	MANKIRVATTSLAGCFGCHMSFLDIDERMLQLVEVVEFDRSPLT DIEHCTNCDIGLIEGGVCNSENVHVLREFRNNCKILVAVGACAINGGLPAMRNHIPLE ECLNEAYLDGIGVENPQIPSDIELPLLLDQVRPIHEVVKIDYFLPGCPPSADVFWKFL TDLIEGREPSLPYELVHYD
		hoxH	ABXJ76_16515	WP_018055051.1	K00436	NAD-reducing hydrogenase large subunit [EC:1.12.1.2]	Ni/Fe hydrogenase subunit alpha	MYEHLETAENRDSLKRVVVDPVSRVEGHGKVTLLLDENNKVQQA RLHIVEFRGFERFIQGRPYWELPVLVQRLCGICPVSHHLAAAKAIDQLVGVDPENLPV SADKLRRLLHFGQVMQSHALHFFHLSSPDLLFGFESDISKRSVIAVLAEYPEIGVQGV KLRKYGQEVIRMVSGKRIHGTGAIAGGMNKSLTKAERDYLLEDIDQMITWAEGSVALI KKVHCSNLPYYDEFATIRTNYLGLTKPDGALELYHGGIRAKNEHGETLMDQVDYCQYN DYIHEEVRSWTYMKFPYLLSLGQENGWYRVGPLARVNNCDYIDTPLAEAARVEFKAHS GEAMVHSTLAFHWTRLIEILHCAESIKQLLNDPDIMGHDLVAQGEKRYEGVGVIEAPR …
	Nitrogen metabolism	nrtP	ABXJ76_13980	WP_006893226.1	K02575	nitrate/nitrite transporter	MFS transporter	MSLSQQKRALTSSTVAFTVCFAVWTIFSIIGLQIQKDLGLSETE FGLLVGTPILSGSLIRLMLGIWSDQYGGRIVYLLVMVTAAISTFLLTTVETYTMFLVT ALGIGVAGGSFAVGIAYVSRWYPKEKQGTALGIFGLGNVGAAVTKFIAPFIMVAFGWH AVAQIWAAALLLMAAIFWFVTEDEPMLKQRRESGSKPEPFLKQLEPLKDMRVWRFSLY YFCVFGAFVALALWLPRYLVGAYGFDIKSAGMLAAAYSIFASLFRALGGWLSDRYGAR LLMYWTFIVATICTFFLSYPPTDYIVHGSKGDIAFSLAIQPMGFIFLVSVLGLFMSFG KAAVYKHIPVYYPDNVGAVGGAVGMIGGLGGFLLPLTFGMLNDLTGIWSSCFMLLFVL …
		nrtA	ABXJ76_15920	WP_006890323.1	K15576	nitrate/nitrite transport system substrate-binding protein	CmpA/NrtA family ABC transporter	MKQTRIVIIKKLAAALTAASLLTFSLSANAAEKLEKDSLKLGFI KLTDMAPLAVALEKGYFDDEGLSVQVEAQANWKVLLDRVIGGELDGAHMLATLPFGTA IGYGTKADIVSAFTMTLNGDAITVSNEVWKQMKPQIPLKDGKPVHPIKADTLKPVLEK YKSAGKPFNMAMTFPVGTHNMKLRYWLAAGGIKPGFYAPPEDTSGQIDAEAMLSVTPP PQMPATMDSGTIVGYCVGEPWNQQAVFKGIGVPVISDYELMKNSAEKIFGVTKEWADK NPNTHKAVIKALIRASMWLDAENNKNRNESVEMLSQKHYVGADYEVLANSMNGTFEYE KGDKRDLPDFNVFFRHNGSYPYYSDAVWSLTQMRRWGQINEYKSDAWFMETAKKVYRP …
		nrtB	ABXJ76_15925	WP_006890324.1	K15577	nitrate/nitrite transport system permease protein	ABC transporter permease	MYNRLIKFLNITGLTWFVPLAKIAAGENPSLQIRQLWLIMGVPI LAFMIFLGLWSFSASKVNTSLGTIPGPVAVWHEAGGLLDDHYAERAKEAEYYQRQQTR NEQKRAEDPNAQIKVRPYNGQATYLDKIYTSLYTVFAGFVIATLIAVPLGLFCGMSPV FSAAINPLVQIFKPVSPLAWLPIVTLVVSAVYVTGDDSWFEKSFLTSAITVTLCSLWP TLINTAIGVSSIDKDLINVGKVLRLGWSTQIRKIILPSALPYIFTGMRLSLGVGWMVL IAAEMLAQNPGLGKFVWDEFQNGSSNSLGRIMVAVFTIGLIGFALDRIMQSLQNLFSF GRAL
		nrtC	ABXJ76_15930	WP_006890325.1	K15578	nitrate/nitrite transport system ATP-binding protein [EC:7.3.2.4]	ABC transporter ATP-binding protein	MSVVNLKIANKHMQNNPPAPSNDAHQPLLELKAVCKSYGATSIL NNINLSIREGEFVAIVGFSGSGKTTLISTIAGLIQADSGEVLKQGSPITAPGPDRGVV FQNYSLMPWLTVFENVALAVDQIFQHWPADQRRAHTEKYVRMVNLGAAMAKKPAELSG GMRQRVNVARALAASPDILLLDEPLSALDALTRGNLQDEILQIWEQEKKTVILITNDV DEAIYMADRVIPLNPGPDATFGPDFPVNIERPRDRTALNHNPEFKRLRAEITRYLMDI GIEKNLGSSVDKIVLPKIKPNTDSDWNRDYYSAFAAPAPGRLAAYTPSLAIKSGHDEI VRPRYLEFSKLCKIYPTPDGNSSVKVVDGFDLKMKKGEFISIIGHSGCGKSTVLSMTA …
		nasA	ABXJ76_15950	WP_006890337.1	K00372	assimilatory nitrate reductase catalytic subunit [EC:1.7.99.-]	molybdopterin-dependent oxidoreductase	MTKTIQTTCPYCGVGCGISAKVDDVHHRLKIGGDTSHPANFGRL CSKGSALGETVELKGRLLQPQVYGRETSWTQALDLVADSFIRAIEKYGADSVAIYGSG QLLTEDYYVANKLMKGFIGSGNMDTNSRLCMSSSVAGHKRAFGSDTVPGCYEDFERAE MIVLIGSNAAWCHPVGFQRIRAAKEANPALKIVVIDPRRTASCDIADLHLPLASGSDA ALFNGLLHFLSEQNALDSAYIKAHTEGFVEALNAAGIGIEQVAKTCRLDKDDLHRFYA WFAGHKKVMSLYSQGINQSTSGTDKVNAIINCHLATGSIGKPGCGPFSLTGQPNAMGG REVGGLSNQLAAHMDFFNADDIDRVARFWNTANIAKKPGYPAVELFDAIYDGNIKAVW …
		nirB	ABXJ76_15850	WP_006890309.1	K00362	nitrite reductase (NADH) large subunit [EC:1.7.1.15]	nitrite reductase large subunit NirB	MSVKKTLVVIGNGMVGQHFLAGLAESTLKEQYEIITFCEEPRAA YDRVHLSSFFTGTTAQELSLVEDGFFERHGITLHLGDKAASIDRTAKTVTSAKGVSIA YDKLVLATGSYPFVPPVPGHDRPQCLVYRTIEDLEAMAAAAKTGKVGTVVGGGLLGLE AAKALMDLGLETHVVEFAPRLMAVQLDDAGGAMLRRKIEDLGVIVHTGKNTSIITDGE HCINKMCFADGEELETDIVLFSAGIRPRDDIARACGLEVGQRGGIVIDNQCRTSDDSI YAIGECALWNGMIYGLVAPGYAMARTVVADLAGDVASFTGADMSTKLKLMGVDVASIG DAHAKTQGAMVYTYQNGDSEVYKRLVVSQDKKQLLGAVLVGDASGYSTLLQYCLNGIE …
		nirD	ABXJ76_15845	WP_006890308.1	K00363	nitrite reductase (NADH) small subunit [EC:1.7.1.15]	nitrite reductase small subunit NirD	MAKWIEVCSIDDLQPDSGVCALLDGEQVAIFYLPEAERIYAVGN YDPFGKANVLSRGLIGDINGQPVVASPLYKQHFNLQTGVCLEDETVQIPVYPIRIENG SVKVNLSLLQHGGAAL
		narG	ABXJ76_13970	WP_006893225.1	K00370	nitrate reductase / nitrite oxidoreductase, alpha subunit [EC:1.7.5.1]	nitrate reductase subunit alpha	MSHFLDRLLFFKKKTETFSDNHGVVTNEDRSWENSYRSRWQHDK IVRSTHGVNCTGSCSWKIYVKNGLVTWETQQTDYPRTRPDLPNHEPRGCPRGASYSWY LYSANRLKYPLIRGRLVRLWREARLTLDPVDAWASIVEDPAKTTEYKSVRGLGGLVRA NWEEVNEIIAAANIYTAKTFGPDRIIGFSPIPAMSMVSYAAGSRYLSLIGGVSMSFYD WYCDLPPASPQTWGEQTDVPESADWYNAGFLMLWGSNVPQTRTPDAHFMTEARYKGAK VVVVSPDYSEASKFADLWLHPKQGTDAALAMAIGHVILKEFHVERQSPYFNQYVRENT DLPFLVMLKEQDGYYIQDRFFRASDFLGQLGQDNNPDWKTVAYDEINGHIIPPCGSIG …
		narH	ABXJ76_13965	WP_006893224.1	K00371	nitrate reductase / nitrite oxidoreductase, beta subunit [EC:1.7.5.1]	nitrate reductase subunit beta	MTNLSGTNLDREAGSEGTRSRKGPRNIRAQIGMVLNLDKCIGCH TCSITCKNVWTSRKGVEYAWFNNVETKPGVGFPQQWENQDKWNGGWVRKINGKIEPRQ GGKLKSLRNIFANPDLPAIDDYYEPFDFDYQHLHTAKESKNPPTARPYSLITGERMEK IEGGPNWEEILGTEFSSRSRDTNFDNIQKDMYGEFENTFMMYLPRLCEHCLNPTCVAA CPSGSIYKREEDGIVLIDQDKCRGWRMCVSACPYKKIYYNWETGKSEKCTFCYPRIEA GEPTVCSETCVGRIRYLGVLLYDADRIEAAASCENEQDLYQQQLDVFLDPFDEEVIAE ARAAGIPESWLTAAQESPVYKMAIDWKVAFPLHPEFRTLPMVWYVPPLSPIQSAAEND …
		narI	ABXJ76_13955	WP_006893222.1	K00374	nitrate reductase gamma subunit [EC 1.7.5.1; 1.7.99.-]	respiratory nitrate reductase subunit gamma	MDYLNTLLFGYYPYIAISVFFIGSLARYDRDQYTWRTGSSQFLR ADELRLGSNLFHIGILLLFVGHFVGLLAPPAVYHALGLSTSAKQILAVIAGGVFGGVC LKGIIILIRRRLTDARIRATSSRMDIFILLLIGVQLVLGLLTLPISLYHYDGANMLLL AEWAQRIVTFRSGAADQVSEIGIIFKLHLFLGQTLFLVFPFSRLVHVWSVPLGYITRP YQVVRKR
		norB	ABXJ76_09335	WP_013819138.1	K04561	nitric oxide reductase subunit B [EC:1.7.2.5]	cbb3-type cytochrome c oxidase subunit I	MNATGLVEKTTEYFRTFKAWVALDSTNLTDGQQLAVKYFTVAVI LFAAQILFGLLAATQFIWPGFLFEILDFNVNRMIHINAMIVWMLYGFIGSVYWLLEDE SQTEIIGLKLGNIAFWVLTAAVTVVVLVYLLVQIGPGKDSSLWFINEGREYIEAPRWA DIGIVVVMLIFFYNVVATFSKGKWSGIAGVLTLDLVALAGLYVAGMFYMTNITHEQYW WWWVIHLWVEATWEVLVGVIMAWSLMKLLGVRRKIVQTWLYIEVALMFGSGILGLGHH YFWIGTPEYWLTIGGFFSALEPIPLVAMVVHAVYDSGVHAFKNGNHPALAWVIAHAFG NFFGAGVWGFMHTLPQINMYTHGTQWSASHGHLAFFGAYATINIAFFYLAIQHWRGGV …
		norC	ABXJ76_09340	WP_013819137.1	K02305	nitric oxide reductase subunit C [EC:1.7.2.5]	cytochrome c	MIDEPLWASESFWKKVAIWVTAGSFLVLVVLTMDSLSQTSAGGK RVPAYSVINKKIDYQYQEKLHKSVPVISGDELLFGQQFSEEEARQLVDLGKKTSQAKN CMNCHTLLGNGAYYAPDLTKAWLDKGWIGTDVREDLMMKFLMDPENNARTYGSNRKMP NLGITEQEAKGLIAFLKWMSSIDTNGFPYNFKTIYAEE
	Sulfur oxidation	sqr	ABXJ76_10790	WP_006892758.1	K17218	sulfide:quinone oxidoreductase [EC:1.8.5.4]	FAD/NAD(P)-binding oxidoreductase	MSNQHHTLLIIGGGAAGVSVANNMRRQNADIDIAIVEPSEVHYY QPGFTIIGGGAYTMKQTMRNEADLIHPSVTWIKDYAETFEPNDNSVSLRSGDTVSYDY LVVCPGLQLDWDKIEGLKETLNKNNVCSNYSAETVEYTWECIQAIKEGTALFTQPPMP IKCAGAPQKIMYLAADRFRKRGTLDKFNIEFLNAGPALFGVPFFAKALSKVVADYGIK TSFSHNLVAIDGPAKIATFETTDSDGNKQRITKAFDMIHVTPPQSAPDFIKKSPLANA AGWVDVNPNTLQHNQYGNIFGLGDAGSTPNAKTAAAVRKQVPVVVDNILSLKNKADLR EGYDGYGSCPLTTSLNTVMLAEFAYDGKVTPSFPLLDPRKNRLIWWWGKLVGFPWMYW …
		fccA	ABXJ76_18180	WP_006891510.1	K17230	cytochrome subunit of sulfide dehydrogenase [EC:1.8.2.3]	c-type cytochrome	MKKKLQILSISLVLTSVTSILHAEGNINAGKQKTTTCTSCHGDN GNSIMPTFPKLAQQHASYLQQQLHAFKDGSRNDPMMSAVALALTDEDIADISAYYAAQ KISENALPVLNADDEDEKPTANKDIQTLIAQGSDLYRNGDLPREVSACIACHGPFGEG NKPASFPALKSQHADYLIKALTDFKSGSRGNNPESMMHMIAKKMTDEEIKAVSYRISM MK
		SoxB	ABXJ76_10780	-	K17224	S-sulfosulfanyl-L-cysteine sulfohydrolase [EC:3.1.6.20]	5'-nucleotidase C-terminal domain-containing protein	MIRGNFIGKLTALTGLVISGTAFAGSGELTLIHSGDIHGHLVPR HNVRSDTTGRMEGGLARMATVINRIRKANPGKTLYFNTGDTLQGSAEAMFTRGQALID VMNLLKPDFDEPGNWDYLYGPERFLETFVGSPGKPPLLDTKTVAANLYYVCAGVAEPL CPGQVSAESDRPALGVDNKTTGVPGYIDFPSTDAATPYPRLAGQRPLPPYLVKTINGV KVGVLGMTTARAIRAVGPVVTKGFVYTDGENEMPYYINQLRNVEQVDIIVMISELELA RTIDLASRYPGVDFILNADMHERSIKPIVLKTGTVLVEEGQDGTMLGEIRLKVKKGHK LPGDGKLTWKWTPHIITDKIKENAAVARKIAEVRAPFVSGTFVEGQTVTIGGNTSTLL …
		SoxY	ABXJ76_07500	WP_006893630.1	K17226	sulfur-oxidizing protein SoxY	thiosulfate oxidation carrier protein SoxY	MTANRRAFIKKSVALSAYSIIATSGLLSLCEAKAKLLPDTPSTH SLQQTLKRLFKDQEIIASDKIDIQLPRIAVNGAAVSITVTSTLKDVESIAILVEKNPT PLAAKFELSPDLDPFVSTRLKIAESSAVLVIVETSEGFYSAGEKVIVTLGGC
		SoxZ	ABXJ76_07495	WP_020159974.1	K17227	sulfur-oxidizing protein SoxZ	thiosulfate oxidation carrier complex protein SoxZ	MSSIKIRTKRKDGKTQIRMLIAHPMEHGRNRDAETNALIPAHFI QELTVKLNKNVIINGKIGANISKDPFFAFMLRGGNVGDKITISWLDNLGNKDTRVHVV K
